# Supplementary material for: Power generation from the interaction of a liquid droplet and a liquid membrane
Source: Nat Commun. 2019 May 22;10:2264. doi: 10.1038/s41467-019-10232-x (PMC6531479; doi:10.1038/s41467-019-10232-x)
Supplement: Supplementary file 8 — Source Data [file 41467_2019_10232_MOESM8_ESM.xlsx]

## Sheet: Figure 1c,d
	Figure 1c
	Concentration of sugar	Lifetime 1	Lifetime 2	Lifetime 3	Lifetime 4	Lifetime 5	Average
	wt%	s	s	s	s	s	s
	0	65	56	75	62	68	65.2
	1	105	117	92	112	97	104.6
	2	156	177	185	168	165	170.2
	3	236	198	214	206	226	216
	4	271	246	254	276	239	257.2
	5	299	245	280	276	264	272.8
	6	306	257	280	266	295	280.8
	7	239	298	271	256	279	268.6
	8	282	304	245	268	279	275.6
	9	274	296	244	259	282	271
	10	240	265	273	251	285	262.8
	Figure 1d
	Concentration of PVA	Lifetime 1	Lifetime 2	Lifetime 3	Lifetime 4	Lifetime 5	Average
	wt%	s	s	s	s	s	s
	0	106	87	97	99	92	96.2
	0.1	161	174	192	167	187	176.2
	0.2	268	284	234	251	260	259.4
	0.3	319	286	266	279	306	291.2
	0.4	278	310	336	296	319	307.8
	0.5	293	321	268	285	309	295.2
	0.6	329	293	265	278	315	296
	0.7	254	283	263	292	306	279.6
	0.8	268	234	283	243	262	258
	0.9	235	210	225	249	261	236
	1	243	238	196	205	218	220

## Sheet: Figure 2b-f
									Figure 2d			Figure 2e			Figure 2f
Figure 2b									Time	Voltage		Time	Current		Time	Transferred charge
									s	V		s	nA		s	nC
Volume of droplet (μL)	Voltage (mV)								0.001	0.00425		1.18321e-07	-0.00382		2.30771e-07	0.000290838
	Voltage 1	Voltage 2	Voltage 3	Voltage 4	Voltage 5	Average			0.002	0.00427		0.001	-0.0039		0.001	0.000306336
10	8	10	11	9	12	10			0.003	0.00428		0.002	-0.00378		0.002	0.000313711
20	18	15	16	19	13	16.2			0.004	0.00429		0.003	-0.00345		0.003	0.000317748
30	21	27	28	24	19	23.8			0.005	0.0043		0.004	-0.00295		0.004	0.000322428
40	33	36	31	29	37	33.2			0.006	0.00431		0.005	-0.00233		0.005	0.00033013
50	36	43	38	32	46	39			0.007	0.00432		0.006	-0.00166		0.006	0.000341312
60	42	47	44	39	37	41.8			0.008	0.00433		0.007	-0.000980723		0.007	0.000354714
70	44	40	49	38	45	43.2			0.009	0.00434		0.008	-0.000374177		0.008	0.000367997
80	48	52	38	44	43	45			0.01	0.00435		0.009	0.000107674		0.009	0.000378603
									0.011	0.00437		0.01	0.00042054		0.01	0.000384594
									0.012	0.00439		0.011	0.000536925		0.011	0.000385227
									0.013	0.00441		0.012	0.000448656		0.012	0.000381142
									0.014	0.00444		0.013	0.000167518		0.013	0.00037413
									0.015	0.00446		0.014	-0.000276065		0.014	0.000366581
									0.016	0.00449		0.015	-0.000836161		0.015	0.000360813
Figure 2c									0.017	0.00452		0.016	-0.00146		0.016	0.000358471
									0.018	0.00455		0.017	-0.00207		0.017	0.000360176
Volume of droplet (μL)	Current (nA)								0.019	0.00457		0.018	-0.00263		0.018	0.000365495
	Current 1	Current 2	Current 3	Current 4	Current 5	Average			0.02	0.00459		0.019	-0.00306		0.019	0.00037322
10	0.21	0.19	0.28	0.16	0.26	0.22			0.021	0.0046		0.02	-0.00334		0.02	0.000381818
20	0.4	0.51	0.3	0.38	0.45	0.408			0.022	0.00461		0.021	-0.00343		0.021	0.0003899
30	0.66	0.62	0.78	0.72	0.73	0.702			0.023	0.0046		0.022	-0.00332		0.022	0.000396552
40	0.93	0.71	0.84	0.99	0.79	0.852			0.024	0.00459		0.023	-0.00303		0.023	0.000401422
50	0.79	0.9	0.99	1.12	1	0.96			0.025	0.00458		0.024	-0.00259		0.024	0.000404564
60	0.99	1.19	1.09	0.91	1.05	1.046			0.026	0.00455		0.025	-0.00204		0.025	0.000406121
70	1.2	1.08	0.91	1.31	0.99	1.098			0.027	0.00452		0.026	-0.00143		0.026	0.000405981
80	1.33	1.12	0.97	1.05	1.24	1.142			0.028	0.00448		0.027	-0.000835533		0.027	0.000403574
									0.029	0.00443		0.028	-0.000300673		0.028	0.000397897
									0.03	0.00439		0.029	0.000117159		0.029	0.0003878
									0.031	0.00434		0.03	0.000377171		0.03	0.000372462
									0.032	0.00429		0.031	0.00045412		0.031	0.00035189
									0.033	0.00424		0.032	0.000340679		0.032	0.000327276
									0.034	0.0042		0.033	4.80436e-05		0.033	0.000301062
									0.035	0.00416		0.034	-0.000395261		0.034	0.000276621
									0.036	0.00413		0.035	-0.000946246		0.035	0.000257617
									0.037	0.0041		0.036	-0.00155		0.036	0.000247181
									0.038	0.00408		0.037	-0.00215		0.037	0.00024711
									0.039	0.00407		0.038	-0.00269		0.038	0.000257333
									0.04	0.00407		0.039	-0.00312		0.039	0.000275786
									0.041	0.00407		0.04	-0.0034		0.04	0.000298766
									0.042	0.00408		0.041	-0.00349		0.041	0.000321696
									0.043	0.0041		0.042	-0.0034		0.042	0.000340116
									0.044	0.00412		0.043	-0.00314		0.043	0.000350648
									0.045	0.00415		0.044	-0.00272		0.044	0.000351688
									0.046	0.00418		0.045	-0.0022		0.045	0.000343659
									0.047	0.00421		0.046	-0.00162		0.046	0.000328768
									0.048	0.00425		0.047	-0.00103		0.047	0.000310344
									0.049	0.00429		0.048	-0.000500599		0.048	0.000291955
									0.05	0.00433		0.049	-7.34895e-05		0.049	0.000276541
									0.051	0.00438		0.05	0.000210378		0.05	0.000265794
									0.052	0.00442		0.051	0.000325548		0.051	0.000259936
									0.053	0.00446		0.052	0.000263009		0.052	0.000257918
									0.054	0.00451		0.053	3.08952e-05		0.053	0.000257961
									0.055	0.00455		0.054	-0.00034646		0.054	0.000258242
									0.056	0.00458		0.055	-0.00083103		0.055	0.000257513
									0.057	0.00462		0.056	-0.00137		0.056	0.000255462
									0.058	0.00465		0.057	-0.00192		0.057	0.000252732
									0.059	0.00467		0.058	-0.00243		0.058	0.000250594
									0.06	0.00469		0.059	-0.00284		0.059	0.000250414
									0.061	0.0047		0.06	-0.00311		0.06	0.000253085
									0.062	0.00471		0.061	-0.00323		0.061	0.00025863
									0.063	0.0047		0.062	-0.00317		0.062	0.000266096
									0.064	0.00469		0.063	-0.00296		0.063	0.000273784
									0.065	0.00468		0.064	-0.0026		0.064	0.000279755
									0.066	0.00465		0.065	-0.00214		0.065	0.000282417
									0.067	0.00463		0.066	-0.00162		0.066	0.000281046
									0.068	0.00459		0.067	-0.00109		0.067	0.000276025
									0.069	0.00456		0.068	-0.000593376		0.068	0.000268749
									0.07	0.00452		0.069	-0.00018179		0.069	0.00026119
									0.071	0.00448		0.07	0.000110538		0.07	0.000255266
									0.072	0.00444		0.071	0.000259937		0.071	0.000252188
									0.073	0.0044		0.072	0.000257286		0.072	0.000252016
									0.074	0.00436		0.073	0.000108735		0.073	0.000253547
									0.075	0.00433		0.074	-0.00016507		0.074	0.000254608
									0.076	0.0043		0.075	-0.000531165		0.075	0.000252671
									0.077	0.00428		0.076	-0.000947641		0.076	0.000245621
									0.078	0.00426		0.077	-0.00137		0.077	0.000232456
									0.079	0.00424		0.078	-0.00175		0.078	0.000213711
									0.08	0.00423		0.079	-0.00204		0.079	0.000191465
									0.081	0.00422		0.08	-0.00221		0.08	0.000168915
									0.082	0.00421		0.081	-0.00224		0.081	0.000149623
									0.083	0.00421		0.082	-0.00213		0.082	0.000136639
									0.084	0.00421		0.083	-0.00187		0.083	0.000131737
									0.085	0.00421		0.084	-0.00149		0.084	0.000134981
									0.086	0.00421		0.085	-0.00103		0.085	0.000144726
									0.087	0.00421		0.086	-0.000514422		0.086	0.000158062
									0.088	0.00421		0.087	-2.76464e-06		0.087	0.000171569
									0.089	0.0042		0.088	0.00046254		0.088	0.000182166
									0.09	0.0042		0.089	0.000839294		0.089	0.000187839
									0.091	0.0042		0.09	0.00109		0.09	0.000188025
									0.092	0.0042		0.091	0.0012		0.091	0.000183585
									0.093	0.0042		0.092	0.00116		0.092	0.000176385
									0.094	0.0042		0.093	0.000961396		0.093	0.000168614
									0.095	0.00421		0.094	0.000634686		0.094	0.000162071
									0.096	0.00421		0.095	0.000206618		0.095	0.00015761
									0.097	0.00422		0.096	-0.000284161		0.096	0.000154916
									0.098	0.00423		0.097	-0.00079412		0.097	0.000152653
									0.099	0.00425		0.098	-0.00128		0.098	0.000148954
									0.1	0.00426		0.099	-0.0017		0.099	0.000142059
									0.101	0.00428		0.1	-0.00202		0.1	0.000130947
									0.102	0.00429		0.101	-0.00222		0.101	0.000115727
									0.103	0.00431		0.102	-0.00228		0.102	9.77157e-05
									0.104	0.00433		0.103	-0.00221		0.103	7.91406e-05
									0.105	0.00434		0.104	-0.00203		0.104	6.25947e-05
									0.106	0.00435		0.105	-0.00175		0.105	5.03771e-05
									0.107	0.00436		0.106	-0.00142		0.106	4.39218e-05
									0.108	0.00437		0.107	-0.00107		0.107	4.34695e-05
									0.109	0.00437		0.108	-0.000743216		0.108	4.80671e-05
									0.11	0.00437		0.109	-0.000469951		0.109	5.5878e-05
									0.111	0.00436		0.11	-0.000282538		0.11	6.47014e-05
									0.112	0.00435		0.111	-0.000200957		0.111	7.25384e-05
									0.113	0.00433		0.112	-0.000233934		0.112	7.80424e-05
									0.114	0.00431		0.113	-0.000378233		0.113	8.07316e-05
									0.115	0.00428		0.114	-0.000619158		0.114	8.09271e-05
									0.116	0.00426		0.115	-0.000932172		0.115	7.9459e-05
									0.117	0.00423		0.116	-0.00129		0.116	7.72568e-05
									0.118	0.0042		0.117	-0.00164		0.117	7.49692e-05
									0.119	0.00417		0.118	-0.00197		0.118	7.27407e-05
									0.12	0.00415		0.119	-0.00223		0.119	7.02135e-05
									0.121	0.00412		0.12	-0.0024		0.12	6.67443e-05
									0.122	0.0041		0.121	-0.00246		0.121	6.17517e-05
									0.123	0.00409		0.122	-0.00241		0.122	5.50609e-05
									0.124	0.00407		0.123	-0.00224		0.123	4.71196e-05
									0.125	0.00406		0.124	-0.00199		0.124	3.89913e-05
									0.126	0.00406		0.125	-0.00166		0.125	3.21111e-05
									0.127	0.00406		0.126	-0.00129		0.126	2.78688e-05
									0.128	0.00406		0.127	-0.000915683		0.127	2.71434e-05
									0.129	0.00407		0.128	-0.000575097		0.128	2.99411e-05
									0.13	0.00408		0.129	-0.000297894		0.129	3.52617e-05
									0.131	0.0041		0.13	-0.000109638		0.13	4.12546e-05
									0.132	0.00411		0.131	-2.70715e-05		0.131	4.56394e-05
									0.133	0.00413		0.132	-5.656e-05		0.132	4.62828e-05
									0.134	0.00415		0.133	-0.00019355		0.133	4.17777e-05
									0.135	0.00417		0.134	-0.000423098		0.134	3.18561e-05
									0.136	0.00419		0.135	-0.000721404		0.135	1.75143e-05
									0.137	0.00421		0.136	-0.00106		0.136	8.07019e-07
									0.138	0.00424		0.137	-0.0014		0.137	-1.56412e-05
									0.139	0.00425		0.138	-0.00171		0.138	-2.92761e-05
									0.14	0.00427		0.139	-0.00196		0.139	-3.82344e-05
									0.141	0.00429		0.14	-0.00213		0.14	-4.17784e-05
									0.142	0.0043		0.141	-0.0022		0.141	-4.04304e-05
									0.143	0.00432		0.142	-0.00216		0.142	-3.57855e-05
									0.144	0.00433		0.143	-0.00201		0.143	-3.00566e-05
									0.145	0.00434		0.144	-0.00177		0.144	-2.54882e-05
									0.146	0.00434		0.145	-0.00147		0.145	-2.38021e-05
									0.147	0.00435		0.146	-0.00113		0.146	-2.58222e-05
									0.148	0.00435		0.147	-0.000781322		0.147	-3.13667e-05
									0.149	0.00435		0.148	-0.000460277		0.148	-3.94171e-05
									0.15	0.00435		0.149	-0.000196193		0.149	-4.84913e-05
									0.151	0.00434		0.15	-1.38163e-05		0.15	-5.70984e-05
									0.152	0.00434		0.151	6.98217e-05		0.151	-6.41337e-05
									0.153	0.00433		0.152	4.68895e-05		0.152	-6.91084e-05
									0.154	0.00433		0.153	-8.06578e-05		0.153	-7.21611e-05
									0.155	0.00432		0.154	-0.000301426		0.154	-7.38717e-05
									0.156	0.00432		0.155	-0.000595815		0.155	-7.496e-05
									0.157	0.00431		0.156	-0.000937998		0.156	-7.59812e-05
									0.158	0.0043		0.157	-0.0013		0.157	-7.71231e-05
									0.159	0.0043		0.158	-0.00165		0.158	-7.81686e-05
									0.16	0.00429		0.159	-0.00195		0.159	-7.86267e-05
									0.161	0.00429		0.16	-0.0022		0.16	-7.7974e-05
									0.162	0.00428		0.161	-0.00236		0.161	-7.59134e-05
									0.163	0.00427		0.162	-0.00243		0.162	-7.25495e-05
									0.164	0.00426		0.163	-0.00241		0.163	-6.84097e-05
									0.165	0.00425		0.164	-0.0023		0.164	-6.42967e-05
									0.166	0.00424		0.165	-0.00213		0.165	-6.1017e-05
									0.167	0.00423		0.166	-0.0019		0.166	-5.90779e-05
									0.168	0.00421		0.167	-0.00166		0.167	-5.84607e-05
									0.169	0.00419		0.168	-0.00141		0.168	-5.85585e-05
									0.17	0.00418		0.169	-0.00118		0.169	-5.83115e-05
									0.171	0.00416		0.17	-0.001		0.17	-5.65122e-05
									0.172	0.00413		0.171	-0.00087952		0.171	-5.21898e-05
									0.173	0.00411		0.172	-0.00082209		0.172	-4.49549e-05
									0.174	0.00409		0.173	-0.000830691		0.173	-3.51865e-05
									0.175	0.00407		0.174	-0.000899016		0.174	-2.39929e-05
									0.176	0.00405		0.175	-0.00101		0.175	-1.29451e-05
									0.177	0.00403		0.176	-0.00116		0.176	-3.65479e-06
									0.178	0.00402		0.177	-0.00132		0.177	2.67727e-06
									0.179	0.004		0.178	-0.00147		0.178	5.59732e-06
									0.18	0.00399		0.179	-0.0016		0.179	5.51488e-06
									0.181	0.00399		0.18	-0.00168		0.18	3.54728e-06
									0.182	0.00398		0.181	-0.00172		0.181	1.13253e-06
									0.183	0.00398		0.182	-0.0017		0.182	-4.74475e-07
									0.184	0.00398		0.183	-0.00163		0.183	-6.64125e-07
									0.185	0.00399		0.184	-0.00152		0.184	2.62188e-07
									0.186	0.00399		0.185	-0.00137		0.185	1.12369e-06
									0.187	0.004		0.186	-0.00122		0.186	2.02671e-07
									0.188	0.00401		0.187	-0.00106		0.187	-4.18923e-06
									0.189	0.00401		0.188	-0.000920979		0.188	-1.30808e-05
									0.19	0.00402		0.189	-0.000815194		0.189	-2.63396e-05
									0.191	0.00402		0.19	-0.000753084		0.19	-4.24709e-05
									0.192	0.00402		0.191	-0.000740835		0.191	-5.88068e-05
									0.193	0.00401		0.192	-0.000779372		0.192	-7.20699e-05
									0.194	0.004		0.193	-0.000864362		0.193	-7.91803e-05
									0.195	0.00399		0.194	-0.000986761		0.194	-7.80983e-05
									0.196	0.00398		0.195	-0.00113		0.195	-6.8469e-05
									0.197	0.00396		0.196	-0.00129		0.196	-5.18774e-05
									0.198	0.00394		0.197	-0.00144		0.197	-3.16221e-05
									0.199	0.00392		0.198	-0.00157		0.198	-1.20436e-05
									0.2	0.00389		0.199	-0.00167		0.199	2.44427e-06
									0.201	0.00387		0.2	-0.00172		0.2	8.37679e-06
									0.202	0.00384		0.201	-0.00173		0.201	4.05459e-06
									0.203	0.00382		0.202	-0.0017		0.202	-1.00553e-05
									0.204	0.0038		0.203	-0.00162		0.203	-3.14377e-05
									0.205	0.00378		0.204	-0.00151		0.204	-5.61358e-05
									0.206	0.00376		0.205	-0.00139		0.205	-7.96889e-05
									0.207	0.00375		0.206	-0.00126		0.206	-9.81557e-05
									0.208	0.00374		0.207	-0.00113		0.207	-0.000108972
									0.209	0.00373		0.208	-0.00103		0.208	-0.000111432
									0.21	0.00371		0.209	-0.000949134		0.209	-0.000106692
									0.211	0.00371		0.21	-0.000906557		0.21	-9.73145e-05
									0.212	0.0037		0.211	-0.000899967		0.211	-8.65028e-05
									0.213	0.00369		0.212	-0.000926937		0.212	-7.7243e-05
									0.214	0.00368		0.213	-0.000981347		0.213	-7.15776e-05
									0.215	0.00366		0.214	-0.00105		0.214	-7.01949e-05
									0.216	0.00365		0.215	-0.00113		0.215	-7.24169e-05
									0.217	0.00364		0.216	-0.00121		0.216	-7.65482e-05
									0.218	0.00363		0.217	-0.00127		0.217	-8.04647e-05
									0.219	0.00361		0.218	-0.00131		0.218	-8.2256e-05
									0.22	0.0036		0.219	-0.00133		0.219	-8.07379e-05
									0.221	0.00359		0.22	-0.00131		0.22	-7.57035e-05
									0.222	0.00358		0.221	-0.00126		0.221	-6.78671e-05
									0.223	0.00358		0.222	-0.00119		0.222	-5.85501e-05
									0.224	0.00358		0.223	-0.0011		0.223	-4.92288e-05
									0.225	0.00359		0.224	-0.001		0.224	-4.10938e-05
									0.226	0.0036		0.225	-0.000914177		0.225	-3.47558e-05
									0.227	0.00361		0.226	-0.000837922		0.226	-3.01699e-05
									0.228	0.00363		0.227	-0.000783739		0.227	-2.67808e-05
									0.229	0.00366		0.228	-0.000757162		0.228	-2.38158e-05
									0.23	0.00369		0.229	-0.000760452		0.229	-2.06103e-05
									0.231	0.00372		0.23	-0.000792341		0.23	-1.68471e-05
									0.232	0.00375		0.231	-0.000848194		0.231	-1.26277e-05
									0.233	0.00379		0.232	-0.000920567		0.232	-8.35733e-06
									0.234	0.00382		0.233	-0.001		0.233	-4.49315e-06
									0.235	0.00385		0.234	-0.00108		0.234	-1.25422e-06
									0.236	0.00387		0.235	-0.00114		0.235	1.5932e-06
									0.237	0.00389		0.236	-0.00118		0.236	4.78612e-06
									0.238	0.0039		0.237	-0.0012		0.237	9.41724e-06
									0.239	0.0039		0.238	-0.00119		0.238	1.66253e-05
									0.24	0.0039		0.239	-0.00115		0.239	2.7219e-05
									0.241	0.00389		0.24	-0.00108		0.24	4.13587e-05
									0.242	0.00388		0.241	-0.00101		0.241	5.84103e-05
									0.243	0.00386		0.242	-0.000924317		0.242	7.70343e-05
									0.244	0.00383		0.243	-0.00084769		0.243	9.55028e-05
									0.245	0.00381		0.244	-0.000787431		0.244	0.000112157
									0.246	0.00378		0.245	-0.000752447		0.245	0.000125881
									0.247	0.00376		0.246	-0.000748948		0.246	0.000136437
									0.248	0.00374		0.247	-0.000779641		0.247	0.000144564
									0.249	0.00372		0.248	-0.000843323		0.248	0.000151784
									0.25	0.00371		0.249	-0.000934936		0.249	0.000159976
									0.251	0.0037		0.25	-0.00105		0.25	0.000170824
									0.252	0.00369		0.251	-0.00117		0.251	0.000185308
									0.253	0.0037		0.252	-0.00128		0.252	0.000203389
									0.254	0.0037		0.253	-0.00138		0.253	0.00022399
									0.255	0.00371		0.254	-0.00146		0.254	0.000245282
									0.256	0.00372		0.255	-0.0015		0.255	0.00026521
									0.257	0.00373		0.256	-0.00151		0.256	0.000282101
									0.258	0.00374		0.257	-0.00148		0.257	0.000295183
									0.259	0.00374		0.258	-0.00143		0.258	0.000304843
									0.26	0.00375		0.259	-0.00135		0.259	0.000312567
									0.261	0.00375		0.26	-0.00126		0.26	0.000320529
									0.262	0.00374		0.261	-0.00118		0.261	0.000330982
									0.263	0.00374		0.262	-0.00112		0.262	0.000345588
									0.264	0.00373		0.263	-0.00109		0.263	0.000364892
									0.265	0.00372		0.264	-0.00109		0.264	0.000388094
									0.266	0.0037		0.265	-0.00113		0.265	0.000413184
									0.267	0.00369		0.266	-0.00121		0.266	0.000437422
									0.268	0.00368		0.267	-0.00132		0.267	0.000458018
									0.269	0.00368		0.268	-0.00144		0.268	0.000472839
									0.27	0.00368		0.269	-0.00156		0.269	0.000480955
									0.271	0.00369		0.27	-0.00165		0.27	0.000482851
									0.272	0.00371		0.271	-0.0017		0.271	0.000480277
									0.273	0.00374		0.272	-0.0017		0.272	0.000475771
									0.274	0.00377		0.273	-0.00162		0.273	0.000471979
									0.275	0.00381		0.274	-0.00146		0.274	0.000470981
									0.276	0.00386		0.275	-0.00122		0.275	0.000473779
									0.277	0.00391		0.276	-0.000924967		0.276	0.000480104
									0.278	0.00396		0.277	-0.000577387		0.277	0.000488565
									0.279	0.00401		0.278	-0.000206549		0.278	0.000497091
									0.28	0.00405		0.279	0.000158514		0.279	0.000503531
									0.281	0.0041		0.28	0.000487147		0.28	0.000506241
									0.282	0.00413		0.281	0.00075026		0.281	0.000504497
									0.283	0.00415		0.282	0.000923583		0.282	0.000498635
									0.284	0.00417		0.283	0.000990632		0.283	0.000489898
									0.285	0.00417		0.284	0.000945054		0.284	0.000480048
									0.286	0.00416		0.285	0.00079204		0.285	0.000470876
									0.287	0.00414		0.286	0.000548607		0.286	0.000463754
									0.288	0.00411		0.287	0.000242608		0.287	0.000459347
									0.289	0.00407		0.288	-8.94785e-05		0.288	0.000457558
									0.29	0.00403		0.289	-0.000405853		0.289	0.000457694
									0.291	0.00398		0.29	-0.000663505		0.29	0.000458782
									0.292	0.00393		0.291	-0.000822751		0.291	0.000459919
									0.293	0.00387		0.292	-0.000851738		0.292	0.000460546
									0.294	0.00383		0.293	-0.000730445		0.293	0.000460566
									0.295	0.00378		0.294	-0.000453696		0.294	0.000460292
									0.296	0.00375		0.295	-3.28217e-05		0.295	0.000460246
									0.297	0.00372		0.296	0.000504331		0.296	0.000460905
									0.298	0.00369		0.297	0.00112		0.297	0.000462497
									0.299	0.00368		0.298	0.00175		0.298	0.000464904
									0.3	0.00367		0.299	0.00234		0.299	0.000467719
									0.301	0.00367		0.3	0.00282		0.3	0.000470422
									0.302	0.00367		0.301	0.00316		0.301	0.000472605
									0.303	0.00368		0.302	0.00329		0.302	0.000474164
									0.304	0.0037		0.303	0.00321		0.303	0.000475352
									0.305	0.00371		0.304	0.0029		0.304	0.000476685
									0.306	0.00373		0.305	0.00239		0.305	0.000478709
									0.307	0.00375		0.306	0.00173		0.306	0.000481692
									0.308	0.00377		0.307	0.000979359		0.307	0.000485372
									0.309	0.00378		0.308	0.000231415		0.308	0.000488846
									0.31	0.0038		0.309	-0.000423847		0.309	0.000490672
									0.311	0.00382		0.31	-0.000893394		0.31	0.000489183
									0.312	0.00383		0.311	-0.00109		0.311	0.000482944
									0.313	0.00384		0.312	-0.000961846		0.312	0.000471229
									0.314	0.00386		0.313	-0.00046066		0.313	0.00045437
									0.315	0.00387		0.314	0.000411822		0.314	0.000433866
									0.316	0.00388		0.315	0.00162		0.315	0.000412193
									0.317	0.00389		0.316	0.00309		0.316	0.000392329
									0.318	0.0039		0.317	0.00473		0.317	0.000377125
									0.319	0.0039		0.318	0.00639		0.318	0.000368659
									0.32	0.0039		0.319	0.00793		0.319	0.00036776
									0.321	0.0039		0.32	0.00921		0.32	0.000373819
									0.322	0.00389		0.321	0.01009		0.321	0.000384957
									0.323	0.00388		0.322	0.01047		0.322	0.000398497
									0.324	0.00386		0.323	0.01029		0.323	0.000411623
									0.325	0.00383		0.324	0.00953		0.324	0.00042204
									0.326	0.00379		0.325	0.00825		0.325	0.000428473
									0.327	0.00374		0.326	0.00655		0.326	0.000430855
									0.328	0.00369		0.327	0.0046		0.327	0.000430178
									0.329	0.00363		0.328	0.00261		0.328	0.000428064
									0.33	0.00357		0.329	0.000817574		0.329	0.000426178
									0.331	0.00351		0.33	-0.000536657		0.33	0.000425669
									0.332	0.00344		0.331	-0.00122		0.331	0.000426806
									0.333	0.00338		0.332	-0.00104		0.332	0.000428912
									0.334	0.00332		0.333	0.000116615		0.333	0.000430616
									0.335	0.00327		0.334	0.0023		0.334	0.000430342
									0.336	0.00322		0.335	0.00546		0.335	0.000426885
									0.337	0.00318		0.336	0.00943		0.336	0.00041989
									0.338	0.00316		0.337	0.01394		0.337	0.000410096
									0.339	0.00314		0.338	0.01866		0.338	0.000399251
									0.34	0.00314		0.339	0.02315		0.339	0.000389719
									0.341	0.00314		0.34	0.02697		0.34	0.000383881
									0.342	0.00315		0.341	0.02969		0.341	0.000383495
									0.343	0.00318		0.342	0.03091		0.342	0.000389204
									0.344	0.0032		0.343	0.03034		0.343	0.000400316
									0.345	0.00324		0.344	0.02784		0.344	0.000414936
									0.346	0.00327		0.345	0.02344		0.345	0.000430404
									0.347	0.00331		0.346	0.0174		0.346	0.000443917
									0.348	0.00334		0.347	0.01021		0.347	0.000453177
									0.349	0.00337		0.348	0.0026		0.348	0.000456881
									0.35	0.0034		0.349	-0.00451		0.349	0.00045494
									0.351	0.00343		0.35	-0.00996		0.35	0.000448381
									0.352	0.00346		0.351	-0.0125		0.351	0.000438975
									0.353	0.00348		0.352	-0.01076		0.352	0.000428711
									0.354	0.0035		0.353	-0.00342		0.353	0.000419286
									0.355	0.00351		0.354	0.01079		0.354	0.000411727
									0.356	0.00353		0.355	0.03295		0.355	0.00040627
									0.357	0.00355		0.356	0.06387		0.356	0.000402473
									0.358	0.00356		0.357	0.10405		0.357	0.000399532
									0.359	0.00358		0.358	0.15356		0.358	0.000396656
									0.36	0.0036		0.359	0.21204		0.359	0.000393395
									0.361	0.00362		0.36	0.27868		0.36	0.000389789
									0.362	0.00364		0.361	0.35217		0.361	0.000386324
									0.363	0.00366		0.362	0.43082		0.362	0.000383696
									0.364	0.00368		0.363	0.51252		0.363	0.000382492
									0.365	0.0037		0.364	0.59491		0.364	0.000382905
									0.366	0.00371		0.365	0.67541		0.365	0.000384576
									0.367	0.00372		0.366	0.75137		0.366	0.000386655
									0.368	0.00372		0.367	0.82019		0.367	0.000388045
									0.369	0.00372		0.368	0.87945		0.368	0.00038778
									0.37	0.00371		0.369	0.92701		0.369	0.000385397
									0.371	0.0037		0.37	0.96112		0.37	0.000381187
									0.372	0.00368		0.371	0.98053		0.371	0.000376224
									0.373	0.00366		0.372	0.98454		0.372	0.000372145
									0.374	0.00363		0.373	0.97302		0.373	0.000370729
									0.375	0.0036		0.374	0.94642		0.374	0.000373394
									0.376	0.00358		0.375	0.90578		0.375	0.000380752
									0.377	0.00355		0.376	0.85263		0.376	0.000392369
									0.378	0.00353		0.377	0.78893		0.377	0.000406793
									0.379	0.00352		0.378	0.71698		0.378	0.000421878
									0.38	0.00351		0.379	0.63929		0.379	0.000435302
									0.381	0.00351		0.38	0.55846		0.38	0.000445147
									0.382	0.00351		0.381	0.47707		0.381	0.000450371
									0.383	0.00353		0.382	0.39755		0.382	0.000451045
									0.384	0.00355		0.383	0.32207		0.383	0.000448279
									0.385	0.00358		0.384	0.25248		0.384	0.000443877
									0.386	0.00361		0.385	0.19024		0.385	0.000439798
									0.387	0.00364		0.386	0.13633		0.386	0.00043761
									0.388	0.00367		0.387	0.09131		0.387	0.000438087
									0.389	0.0037		0.388	0.0553		0.388	0.000441064
									0.39	0.00373		0.389	0.02801		0.389	0.000445602
									0.391	0.00376		0.39	0.00878		0.39	0.000450412
									0.392	0.00378		0.391	-0.0033		0.391	0.000454383
									0.393	0.00379		0.392	-0.00936		0.392	0.000457075
									0.394	0.0038		0.393	-0.01064		0.393	0.000458994
									0.395	0.00381		0.394	-0.00843		0.394	0.000461562
									0.396	0.00381		0.395	-0.00396		0.395	0.00046678
									0.397	0.00381		0.396	0.00164		0.396	0.000476658
									0.398	0.00381		0.397	0.0074		0.397	0.000492602
									0.399	0.0038		0.398	0.01255		0.398	0.000514922
									0.4	0.0038		0.399	0.01653		0.399	0.00054263
									0.401	0.0038		0.4	0.01901		0.4	0.000573615
									0.402	0.0038		0.401	0.01986		0.401	0.000605151
									0.403	0.0038		0.402	0.01912		0.402	0.00063462
									0.404	0.00381		0.403	0.01701		0.403	0.000660251
									0.405	0.00382		0.404	0.01384		0.404	0.000681678
									0.406	0.00382		0.405	0.00997		0.405	0.000700134
									0.407	0.00383		0.406	0.00581		0.406	0.000718237
									0.408	0.00384		0.407	0.00174		0.407	0.000739396
									0.409	0.00385		0.408	-0.00191		0.408	0.00076703
									0.41	0.00385		0.409	-0.00489		0.409	0.000803784
									0.411	0.00384		0.41	-0.00702		0.41	0.000851024
									0.412	0.00382		0.411	-0.00824		0.411	0.000908741
									0.413	0.0038		0.412	-0.00855		0.412	0.000975944
									0.414	0.00376		0.413	-0.00805		0.413	0.00105
									0.415	0.00372		0.414	-0.00691		0.414	0.00114
									0.416	0.00367		0.415	-0.00531		0.415	0.00123
									0.417	0.00361		0.416	-0.00348		0.416	0.00134
									0.418	0.00354		0.417	-0.00163		0.417	0.00146
									0.419	0.00347		0.418	3.61025e-05		0.418	0.00162
									0.42	0.0034		0.419	0.00137		0.419	0.00182
									0.421	0.00333		0.42	0.00226		0.42	0.00206
									0.422	0.00327		0.421	0.00265		0.421	0.00237
									0.423	0.00321		0.422	0.00255		0.422	0.00273
									0.424	0.00315		0.423	0.00202		0.423	0.00315
									0.425	0.00311		0.424	0.00113		0.424	0.00362
									0.426	0.00308		0.425	2.4109e-05		0.425	0.00413
									0.427	0.00306		0.426	-0.00117		0.426	0.00467
									0.428	0.00305		0.427	-0.00232		0.427	0.00521
									0.429	0.00305		0.428	-0.0033		0.428	0.00573
									0.43	0.00307		0.429	-0.00399		0.429	0.00622
									0.431	0.00309		0.43	-0.00435		0.43	0.00666
									0.432	0.00312		0.431	-0.00432		0.431	0.00705
									0.433	0.00316		0.432	-0.00392		0.432	0.00737
									0.434	0.0032		0.433	-0.00318		0.433	0.00762
									0.435	0.00324		0.434	-0.00217		0.434	0.00782
									0.436	0.00329		0.435	-0.000974829		0.435	0.00795
									0.437	0.00333		0.436	0.000306695		0.436	0.00805
									0.438	0.00338		0.437	0.00157		0.437	0.0081
									0.439	0.00343		0.438	0.00272		0.438	0.00814
									0.44	0.00347		0.439	0.00369		0.439	0.00816
									0.441	0.00351		0.44	0.0044		0.44	0.00818
									0.442	0.00355		0.441	0.00483		0.441	0.0082
									0.443	0.00358		0.442	0.00497		0.442	0.00823
									0.444	0.00362		0.443	0.00483		0.443	0.00826
									0.445	0.00365		0.444	0.00446		0.444	0.00831
									0.446	0.00368		0.445	0.00391		0.445	0.00836
									0.447	0.0037		0.446	0.00325		0.446	0.00841
									0.448	0.00372		0.447	0.00254		0.447	0.00848
									0.449	0.00374		0.448	0.00186		0.448	0.00855
									0.45	0.00375		0.449	0.00125		0.449	0.00862
									0.451	0.00376		0.45	0.00076184		0.45	0.0087
									0.452	0.00376		0.451	0.000420277		0.451	0.00879
									0.453	0.00375		0.452	0.000233021		0.452	0.00888
									0.454	0.00374		0.453	0.000190698		0.453	0.00897
									0.455	0.00372		0.454	0.000268739		0.454	0.00907
									0.456	0.00369		0.455	0.000430899		0.455	0.00916
									0.457	0.00366		0.456	0.000633671		0.456	0.00925
									0.458	0.00363		0.457	0.000831157		0.457	0.00934
									0.459	0.0036		0.458	0.000979886		0.458	0.00941
									0.46	0.00356		0.459	0.00104		0.459	0.00947
									0.461	0.00353		0.46	0.000994434		0.46	0.00952
									0.462	0.0035		0.461	0.000819787		0.461	0.00957
									0.463	0.00348		0.462	0.000518771		0.462	0.0096
									0.464	0.00346		0.463	0.000104173		0.463	0.00963
									0.465	0.00345		0.464	-0.000399553		0.464	0.00965
									0.466	0.00346		0.465	-0.000958852		0.465	0.00967
									0.467	0.00347		0.466	-0.00153		0.466	0.00969
									0.468	0.00349		0.467	-0.00208		0.467	0.00971
									0.469	0.00352		0.468	-0.00257		0.468	0.00972
									0.47	0.00356		0.469	-0.00296		0.469	0.00973
									0.471	0.0036		0.47	-0.00321		0.47	0.00974
									0.472	0.00364		0.471	-0.00333		0.471	0.00975
									0.473	0.00369		0.472	-0.0033		0.472	0.00975
									0.474	0.00374		0.473	-0.00312		0.473	0.00975
									0.475	0.00378		0.474	-0.00281		0.474	0.00975
									0.476	0.00382		0.475	-0.0024		0.475	0.00975
									0.477	0.00385		0.476	-0.00191		0.476	0.00975
									0.478	0.00387		0.477	-0.00138		0.477	0.00974
									0.479	0.00389		0.478	-0.00084312		0.478	0.00974
									0.48	0.00389		0.479	-0.000327951		0.479	0.00974
									0.481	0.00389		0.48	0.000136455		0.48	0.00974
									0.482	0.00388		0.481	0.00052878		0.481	0.00973
									0.483	0.00386		0.482	0.000834924		0.482	0.00973
									0.484	0.00384		0.483	0.00105		0.483	0.00972
									0.485	0.00382		0.484	0.00117		0.484	0.00971
									0.486	0.0038		0.485	0.00121		0.485	0.00971
									0.487	0.00378		0.486	0.00117		0.486	0.00971
									0.488	0.00376		0.487	0.00108		0.487	0.00972
									0.489	0.00375		0.488	0.000951173		0.488	0.00973
									0.49	0.00374		0.489	0.000799275		0.489	0.00974
									0.491	0.00373		0.49	0.000640925		0.49	0.00975
									0.492	0.00374		0.491	0.0004884		0.491	0.00975
									0.493	0.00375		0.492	0.000350072		0.492	0.00975
									0.494	0.00376		0.493	0.000230028		0.493	0.00975
									0.495	0.00379		0.494	0.000128139		0.494	0.00975
									0.496	0.00381		0.495	4.05517e-05		0.495	0.00974
									0.497	0.00385		0.496	-3.94913e-05		0.496	0.00973
									0.498	0.00388		0.497	-0.000120602		0.497	0.00972
									0.499	0.00392		0.498	-0.000212086		0.498	0.00972
									0.5	0.00396		0.499	-0.000322785		0.499	0.00972
									0.501	0.00401		0.5	-0.00046004		0.5	0.00972
									0.502	0.00405		0.501	-0.000628848		0.501	0.00973
									0.503	0.0041		0.502	-0.000831293		0.502	0.00973
									0.504	0.00415		0.503	-0.00107		0.503	0.00974
									0.505	0.00419		0.504	-0.00133		0.504	0.00974
									0.506	0.00424		0.505	-0.00161		0.505	0.00974
									0.507	0.00429		0.506	-0.00191		0.506	0.00973
									0.508	0.00433		0.507	-0.00221		0.507	0.00973
									0.509	0.00438		0.508	-0.00249		0.508	0.00972
									0.51	0.00442		0.509	-0.00276		0.509	0.00972
									0.511	0.00446		0.51	-0.00299		0.51	0.00972
									0.512	0.00451		0.511	-0.00317		0.511	0.00972
									0.513	0.00455		0.512	-0.00331		0.512	0.00972
									0.514	0.00461		0.513	-0.00339		0.513	0.00973
									0.515	0.00468		0.514	-0.00342		0.514	0.00973
									0.516	0.00476		0.515	-0.00338		0.515	0.00973
									0.517	0.00487		0.516	-0.0033		0.516	0.00973
									0.518	0.00501		0.517	-0.00316		0.517	0.00973
									0.519	0.00519		0.518	-0.00298		0.518	0.00972
									0.52	0.00543		0.519	-0.00276		0.519	0.00972
									0.521	0.00573		0.52	-0.00251		0.52	0.00972
									0.522	0.0061		0.521	-0.00225		0.521	0.00972
									0.523	0.00657		0.522	-0.00198		0.522	0.00972
									0.524	0.00714		0.523	-0.00171		0.523	0.00973
									0.525	0.00781		0.524	-0.00144		0.524	0.00974
									0.526	0.0086		0.525	-0.00118		0.525	0.00975
									0.527	0.00952		0.526	-0.00094813		0.526	0.00975
									0.528	0.01055		0.527	-0.000735096		0.527	0.00975
									0.529	0.01172		0.528	-0.000547569		0.528	0.00975
									0.53	0.013		0.529	-0.000387026		0.529	0.00974
									0.531	0.01439		0.53	-0.000253658		0.53	0.00974
									0.532	0.01589		0.531	-0.000146475		0.531	0.00973
									0.533	0.01746		0.532	-6.34632e-05		0.532	0.00973
									0.534	0.01911		0.533	-1.78726e-06		0.533	0.00973
									0.535	0.02079		0.534	4.19679e-05		0.534	0.00974
									0.536	0.0225		0.535	7.15248e-05		0.535	0.00975
									0.537	0.0242		0.536	9.06206e-05		0.536	0.00977
									0.538	0.02587		0.537	0.000102711		0.537	0.00978
									0.539	0.02749		0.538	0.000110688		0.538	0.00979
									0.54	0.02904		0.539	0.000116631		0.539	0.0098
									0.541	0.03049		0.54	0.000121617		0.54	0.00981
									0.542	0.03183		0.541	0.000125601		0.541	0.00981
									0.543	0.03305		0.542	0.000127396		0.542	0.00981
									0.544	0.03413		0.543	0.000124737		0.543	0.0098
									0.545	0.03507		0.544	0.00011447		0.544	0.0098
									0.546	0.03588		0.545	9.28132e-05		0.545	0.00979
									0.547	0.03655		0.546	5.57113e-05		0.546	0.00979
									0.548	0.03709		0.547	-7.61915e-07		0.547	0.00978
									0.549	0.03752		0.548	-7.99798e-05		0.548	0.00977
									0.55	0.03784		0.549	-0.000184354		0.549	0.00976
									0.551	0.03807		0.55	-0.000314979		0.55	0.00975
									0.552	0.03822		0.551	-0.000471365		0.551	0.00974
									0.553	0.03832		0.552	-0.000651288		0.552	0.00973
									0.554	0.03838		0.553	-0.000850778		0.553	0.00972
									0.555	0.03841		0.554	-0.00106		0.554	0.00971
									0.556	0.03842		0.555	-0.00128		0.555	0.00971
									0.557	0.03843		0.556	-0.0015		0.556	0.00972
									0.558	0.03844		0.557	-0.00172		0.557	0.00973
									0.559	0.03845		0.558	-0.00191		0.558	0.00974
									0.56	0.03848		0.559	-0.00208		0.559	0.00975
									0.561	0.03853		0.56	-0.00222		0.56	0.00975
									0.562	0.03858		0.561	-0.00232		0.561	0.00976
									0.563	0.03865		0.562	-0.00238		0.562	0.00975
									0.564	0.03872		0.563	-0.0024		0.563	0.00975
									0.565	0.0388		0.564	-0.00239		0.564	0.00975
									0.566	0.03887		0.565	-0.00234		0.565	0.00974
									0.567	0.03894		0.566	-0.00226		0.566	0.00974
									0.568	0.039		0.567	-0.00216		0.567	0.00974
									0.569	0.03904		0.568	-0.00203		0.568	0.00974
									0.57	0.03908		0.569	-0.0019		0.569	0.00975
									0.571	0.0391		0.57	-0.00175		0.57	0.00975
									0.572	0.03911		0.571	-0.00161		0.571	0.00976
									0.573	0.0391		0.572	-0.00146		0.572	0.00976
									0.574	0.03909		0.573	-0.00132		0.573	0.00975
									0.575	0.03907		0.574	-0.00118		0.574	0.00975
									0.576	0.03904		0.575	-0.00104		0.575	0.00974
									0.577	0.03901		0.576	-0.00090473		0.576	0.00973
									0.578	0.03898		0.577	-0.000767936		0.577	0.00973
									0.579	0.03895		0.578	-0.000628527		0.578	0.00973
									0.58	0.03893		0.579	-0.000485211		0.579	0.00973
									0.581	0.03891		0.58	-0.000337685		0.58	0.00974
									0.582	0.03889		0.581	-0.000186963		0.581	0.00975
									0.583	0.03888		0.582	-3.55559e-05		0.582	0.00975
									0.584	0.03887		0.583	0.000112524		0.583	0.00975
									0.585	0.03886		0.584	0.000251949		0.584	0.00974
									0.586	0.03885		0.585	0.000376432		0.585	0.00973
									0.587	0.03884		0.586	0.000479235		0.586	0.00971
									0.588	0.03883		0.587	0.000553771		0.587	0.00968
									0.589	0.03882		0.588	0.000594256		0.588	0.00966
									0.59	0.0388		0.589	0.000596335		0.589	0.00964
									0.591	0.03878		0.59	0.000557624		0.59	0.00962
									0.592	0.03876		0.591	0.000478103		0.591	0.00961
									0.593	0.03873		0.592	0.000360326		0.592	0.00961
									0.594	0.03871		0.593	0.000209398		0.593	0.00961
									0.595	0.03868		0.594	3.27348e-05		0.594	0.00962
									0.596	0.03866		0.595	-0.000160399		0.595	0.00963
									0.597	0.03864		0.596	-0.000359533		0.596	0.00964
									0.598	0.03862		0.597	-0.000553761		0.597	0.00965
									0.599	0.03861		0.598	-0.000732568		0.598	0.00966
									0.6	0.03861		0.599	-0.000886646		0.599	0.00967
									0.601	0.03861		0.6	-0.00101		0.6	0.00968
									0.602	0.03861		0.601	-0.00109		0.601	0.0097
									0.603	0.03862		0.602	-0.00114		0.602	0.00971
									0.604	0.03863		0.603	-0.00115		0.603	0.00972
									0.605	0.03865		0.604	-0.00112		0.604	0.00973
									0.606	0.03866		0.605	-0.00107		0.605	0.00974
									0.607	0.03867		0.606	-0.000993758		0.606	0.00975
									0.608	0.03868		0.607	-0.000909123		0.607	0.00975
									0.609	0.03869		0.608	-0.000823058		0.608	0.00976
									0.61	0.03868		0.609	-0.000744206		0.609	0.00976
									0.611	0.03868		0.61	-0.000679743		0.61	0.00975
									0.612	0.03866		0.611	-0.000634733		0.611	0.00975
									0.613	0.03864		0.612	-0.000611684		0.612	0.00975
									0.614	0.03862		0.613	-0.000610361		0.613	0.00975
									0.615	0.03859		0.614	-0.000627861		0.614	0.00975
									0.616	0.03856		0.615	-0.00065895		0.615	0.00975
									0.617	0.03853		0.616	-0.000696633		0.616	0.00975
									0.618	0.03851		0.617	-0.000732891		0.617	0.00975
									0.619	0.03849		0.618	-0.000759529		0.618	0.00974
									0.62	0.03848		0.619	-0.000769045		0.619	0.00973
									0.621	0.03848		0.62	-0.000755437		0.62	0.00973
									0.622	0.03848		0.621	-0.000714881		0.621	0.00972
									0.623	0.0385		0.622	-0.000646191		0.622	0.00971
									0.624	0.03853		0.623	-0.000551049		0.623	0.00971
									0.625	0.03856		0.624	-0.000433953		0.624	0.00971
									0.626	0.03861		0.625	-0.000301898		0.625	0.00971
									0.627	0.03866		0.626	-0.000163826		0.626	0.00971
									0.628	0.03872		0.627	-2.9878e-05		0.627	0.00971
									0.629	0.03877		0.628	8.94648e-05		0.628	0.00972
									0.63	0.03883		0.629	0.000184285		0.629	0.00973
									0.631	0.03889		0.63	0.000246088		0.63	0.00973
									0.632	0.03894		0.631	0.000268539		0.631	0.00974
									0.633	0.03899		0.632	0.000248009		0.632	0.00975
									0.634	0.03903		0.633	0.00018389		0.633	0.00975
									0.635	0.03906		0.634	7.86404e-05		0.634	0.00976
									0.636	0.03909		0.635	-6.24342e-05		0.635	0.00976
									0.637	0.0391		0.636	-0.000231637		0.636	0.00976
									0.638	0.03911		0.637	-0.000419538		0.637	0.00976
									0.639	0.03911		0.638	-0.000615758		0.638	0.00975
									0.64	0.0391		0.639	-0.000809819		0.639	0.00975
									0.641	0.03909		0.64	-0.000991971		0.64	0.00974
									0.642	0.03908		0.641	-0.00115		0.641	0.00973
									0.643	0.03906		0.642	-0.00129		0.642	0.00973
									0.644	0.03904		0.643	-0.00139		0.643	0.00973
									0.645	0.03902		0.644	-0.00147		0.644	0.00973
									0.646	0.03901		0.645	-0.00151		0.645	0.00973
									0.647	0.03899		0.646	-0.00153		0.646	0.00973
									0.648	0.03898		0.647	-0.00152		0.647	0.00973
									0.649	0.03897		0.648	-0.0015		0.648	0.00973
									0.65	0.03896		0.649	-0.00146		0.649	0.00972
									0.651	0.03896		0.65	-0.00142		0.65	0.00971
									0.652	0.03895		0.651	-0.00138		0.651	0.0097
									0.653	0.03895		0.652	-0.00135		0.652	0.00969
									0.654	0.03894		0.653	-0.00132		0.653	0.00968
									0.655	0.03894		0.654	-0.00129		0.654	0.00967
									0.656	0.03893		0.655	-0.00127		0.655	0.00967
									0.657	0.03893		0.656	-0.00126		0.656	0.00967
									0.658	0.03893		0.657	-0.00124		0.657	0.00968
									0.659	0.03892		0.658	-0.00121		0.658	0.00969
									0.66	0.03892		0.659	-0.00118		0.659	0.0097
									0.661	0.03892		0.66	-0.00113		0.66	0.00971
									0.662	0.03892		0.661	-0.00108		0.661	0.00972
									0.663	0.03893		0.662	-0.00101		0.662	0.00972
									0.664	0.03894		0.663	-0.000926756		0.663	0.00972
									0.665	0.03895		0.664	-0.000840013		0.664	0.00972
									0.666	0.03897		0.665	-0.000750577		0.665	0.00971
									0.667	0.03898		0.666	-0.000663736		0.666	0.00971
									0.668	0.03901		0.667	-0.000585062		0.667	0.00971
									0.669	0.03903		0.668	-0.000519839		0.668	0.00971
									0.67	0.03905		0.669	-0.000472503		0.669	0.00972
									0.671	0.03908		0.67	-0.000446153		0.67	0.00972
									0.672	0.0391		0.671	-0.000442181		0.671	0.00972
									0.673	0.03911		0.672	-0.000460077		0.672	0.00972
									0.674	0.03912		0.673	-0.000497418		0.673	0.00972
									0.675	0.03913		0.674	-0.000550043		0.674	0.00971
									0.676	0.03912		0.675	-0.000612413		0.675	0.0097
									0.677	0.03911		0.676	-0.000678105		0.676	0.00969
									0.678	0.03909		0.677	-0.000740405		0.677	0.00967
									0.679	0.03906		0.678	-0.000792924		0.678	0.00966
									0.68	0.03902		0.679	-0.000830193		0.679	0.00966
									0.681	0.03898		0.68	-0.000848164		0.68	0.00966
									0.682	0.03893		0.681	-0.000844572		0.681	0.00966
									0.683	0.03888		0.682	-0.000819117		0.682	0.00967
									0.684	0.03882		0.683	-0.000773459		0.683	0.00968
									0.685	0.03878		0.684	-0.000711012		0.684	0.00969
									0.686	0.03873		0.685	-0.00063657		0.685	0.0097
									0.687	0.03869		0.686	-0.000555806		0.686	0.00971
									0.688	0.03866		0.687	-0.000474685		0.687	0.00971
									0.689	0.03864		0.688	-0.000398864		0.688	0.00972
									0.69	0.03863		0.689	-0.000333139		0.689	0.00973
									0.691	0.03863		0.69	-0.000280993		0.69	0.00973
									0.692	0.03863		0.691	-0.000244295		0.691	0.00974
									0.693	0.03865		0.692	-0.00022318		0.692	0.00975
									0.694	0.03868		0.693	-0.000216126		0.693	0.00975
									0.695	0.03871		0.694	-0.000220209		0.694	0.00976
									0.696	0.03874		0.695	-0.000231518		0.695	0.00977
									0.697	0.03877		0.696	-0.000245678		0.696	0.00977
									0.698	0.0388		0.697	-0.000258422		0.697	0.00977
									0.699	0.03883		0.698	-0.00026616		0.698	0.00977
									0.7	0.03885		0.699	-0.000266458		0.699	0.00977
									0.701	0.03887		0.7	-0.000258395		0.7	0.00977
									0.702	0.03887		0.701	-0.000242745		0.701	0.00977
									0.703	0.03887		0.702	-0.000221952		0.702	0.00977
									0.704	0.03886		0.703	-0.000199912		0.703	0.00978
									0.705	0.03884		0.704	-0.000181563		0.704	0.00979
									0.706	0.03882		0.705	-0.000172331		0.705	0.0098
									0.707	0.03879		0.706	-0.000177492		0.706	0.0098
									0.708	0.03876		0.707	-0.000201502		0.707	0.00981
									0.709	0.03872		0.708	-0.000247376		0.708	0.00981
									0.71	0.03869		0.709	-0.000316192		0.709	0.00981
									0.711	0.03867		0.71	-0.00040676		0.71	0.00981
									0.712	0.03865		0.711	-0.00051551		0.711	0.00982
									0.713	0.03864		0.712	-0.000636621		0.712	0.00982
									0.714	0.03864		0.713	-0.000762386		0.713	0.00983
									0.715	0.03864		0.714	-0.000883783		0.714	0.00984
									0.716	0.03866		0.715	-0.000991209		0.715	0.00985
									0.717	0.03868		0.716	-0.00108		0.716	0.00987
									0.718	0.03871		0.717	-0.00113		0.717	0.00988
									0.719	0.03875		0.718	-0.00114		0.718	0.00989
									0.72	0.0388		0.719	-0.00112		0.719	0.0099
									0.721	0.03884		0.72	-0.00105		0.72	0.00992
									0.722	0.03889		0.721	-0.000935373		0.721	0.00993
									0.723	0.03893		0.722	-0.000790325		0.722	0.00994
									0.724	0.03897		0.723	-0.000618439		0.723	0.00995
									0.725	0.03901		0.724	-0.000429924		0.724	0.00996
									0.726	0.03904		0.725	-0.000236293		0.725	0.00998
									0.727	0.03906		0.726	-4.9445e-05		0.726	0.00999
									0.728	0.03908		0.727	0.000119301		0.727	0.01
									0.729	0.03909		0.728	0.000260122		0.728	0.01
									0.73	0.03909		0.729	0.000365473		0.729	0.01001
									0.731	0.03908		0.73	0.000430665		0.73	0.01001
									0.732	0.03907		0.731	0.000454189		0.731	0.01001
									0.733	0.03905		0.732	0.000437755		0.732	0.01001
									0.734	0.03903		0.733	0.000386041		0.733	0.01002
									0.735	0.039		0.734	0.000306186		0.734	0.01003
									0.736	0.03897		0.735	0.000207068		0.735	0.01005
									0.737	0.03894		0.736	9.84496e-05		0.736	0.01008
									0.738	0.03891		0.737	-9.93911e-06		0.737	0.0101
									0.739	0.03888		0.738	-0.000109283		0.738	0.01013
									0.74	0.03885		0.739	-0.000192448		0.739	0.01016
									0.741	0.03883		0.74	-0.000254561		0.74	0.01018
									0.742	0.0388		0.741	-0.000293344		0.741	0.01019
									0.743	0.03878		0.742	-0.000309183		0.742	0.0102
									0.744	0.03876		0.743	-0.00107		0.743	0.0102
									0.745	0.03874		0.744	-0.000841632		0.744	0.01019
									0.746	0.03873		0.745	-0.000613644		0.745	0.01019
									0.747	0.03872		0.746	-0.000410225		0.746	0.01018
									0.748	0.03872		0.747	-0.000251946		0.747	0.01017
									0.749	0.03872		0.748	-0.000154572		0.748	0.01017
									0.75	0.03873		0.749	-0.000127465		0.749	0.01017
									0.751	0.03874		0.75	-0.000172597		0.75	0.01018
									0.752	0.03876		0.751	-0.00028429		0.751	0.01018
									0.753	0.03878		0.752	-0.000449725		0.752	0.01019
									0.754	0.0388		0.753	-0.000650163		0.753	0.0102
									0.755	0.03883		0.754	-0.00086279		0.754	0.0102
									0.756	0.03886		0.755	-0.00106		0.755	0.01021
									0.757	0.03889		0.756	-0.00123		0.756	0.01022
									0.758	0.03891		0.757	-0.00133		0.757	0.01022
									0.759	0.03894		0.758	-0.00137		0.758	0.01023
									0.76	0.03896		0.759	-0.00132		0.759	0.01024
									0.761	0.03898		0.76	-0.00119		0.76	0.01024
									0.762	0.03899		0.761	-0.000994088		0.761	0.01024
									0.763	0.03899		0.762	-0.00073719		0.762	0.01024
									0.764	0.03899		0.763	-0.000445779		0.763	0.01024
									0.765	0.03897		0.764	-0.000146475		0.764	0.01023
									0.766	0.03896		0.765	0.000132327		0.765	0.01022
									0.767	0.03894		0.766	0.000363228		0.766	0.01022
									0.768	0.03891		0.767	0.00052258		0.767	0.01021
									0.769	0.03888		0.768	0.000592934		0.768	0.01021
									0.77	0.03885		0.769	0.000564945		0.769	0.01021
									0.771	0.03882		0.77	0.000438519		0.77	0.01022
									0.772	0.03879		0.771	0.000223085		0.771	0.01023
									0.773	0.03877		0.772	-6.30583e-05		0.772	0.01024
									0.774	0.03876		0.773	-0.000394294		0.773	0.01024
									0.775	0.03875		0.774	-0.000739981		0.774	0.01024
									0.776	0.03875		0.775	-0.00107		0.775	0.01023
									0.777	0.03876		0.776	-0.00134		0.776	0.01021
									0.778	0.03877		0.777	-0.00154		0.777	0.01019
									0.779	0.0388		0.778	-0.00164		0.778	0.01017
									0.78	0.03883		0.779	-0.00163		0.779	0.01015
									0.781	0.03887		0.78	-0.00151		0.78	0.01014
									0.782	0.03891		0.781	-0.00128		0.781	0.01013
									0.783	0.03895		0.782	-0.00097572		0.782	0.01013
									0.784	0.03899		0.783	-0.000611349		0.783	0.01014
									0.785	0.03903		0.784	-0.000225487		0.784	0.01015
									0.786	0.03906		0.785	0.000145205		0.785	0.01017
									0.787	0.0391		0.786	0.000464805		0.786	0.01018
									0.788	0.03913		0.787	0.000701651		0.787	0.01019
									0.789	0.03915		0.788	0.000831524		0.788	0.01019
									0.79	0.03917		0.789	0.000840166		0.789	0.01019
									0.791	0.03919		0.79	0.000724898		0.79	0.01019
									0.792	0.0392		0.791	0.000495123		0.791	0.01019
									0.793	0.03921		0.792	0.000171667		0.792	0.01018
									0.794	0.03922		0.793	-0.000215019		0.793	0.01018
									0.795	0.03924		0.794	-0.000627645		0.794	0.01018
									0.796	0.03925		0.795	-0.00103		0.795	0.01018
									0.797	0.03926		0.796	-0.00137		0.796	0.01018
									0.798	0.03927		0.797	-0.00162		0.797	0.01018
									0.799	0.03929		0.798	-0.00176		0.798	0.01018
									0.8	0.03931		0.799	-0.00176		0.799	0.01018
									0.801	0.03932		0.8	-0.00163		0.8	0.01018
									0.802	0.03934		0.801	-0.00137		0.801	0.01019
									0.803	0.03935		0.802	-0.001		0.802	0.01019
									0.804	0.03935		0.803	-0.00056949		0.803	0.0102
									0.805	0.03936		0.804	-0.000108633		0.804	0.01021
									0.806	0.03935		0.805	0.000334948		0.805	0.01022
									0.807	0.03934		0.806	0.000717049		0.806	0.01022
									0.808	0.03931		0.807	0.000998931		0.807	0.01023
									0.809	0.03928		0.808	0.00115		0.808	0.01023
									0.81	0.03924		0.809	0.00116		0.809	0.01023
									0.811	0.0392		0.81	0.00102		0.81	0.01023
									0.812	0.03915		0.811	0.000746744		0.811	0.01022
									0.813	0.03909		0.812	0.000372027		0.812	0.01021
									0.814	0.03903		0.813	-6.37198e-05		0.813	0.0102
									0.815	0.03897		0.814	-0.000510135		0.814	0.0102
									0.816	0.03892		0.815	-0.000913082		0.815	0.0102
									0.817	0.03886		0.816	-0.00122		0.816	0.01021
									0.818	0.03882		0.817	-0.00139		0.817	0.01022
									0.819	0.03877		0.818	-0.00138		0.818	0.01023
									0.82	0.03874		0.819	-0.00118		0.819	0.01025
									0.821	0.03872		0.82	-0.000784677		0.82	0.01027
									0.822	0.0387		0.821	-0.00022443		0.821	0.01028
									0.823	0.03869		0.822	0.000465506		0.822	0.0103
									0.824	0.03869		0.823	0.00123		0.823	0.01031
									0.825	0.0387		0.824	0.002		0.824	0.01031
									0.826	0.03871		0.825	0.00272		0.825	0.01031
									0.827	0.03872		0.826	0.0033		0.826	0.01031
									0.828	0.03874		0.827	0.0037		0.827	0.0103
									0.829	0.03876		0.828	0.00387		0.828	0.01028
									0.83	0.03878		0.829	0.00378		0.829	0.01027
									0.831	0.0388		0.83	0.00344		0.83	0.01025
									0.832	0.03882		0.831	0.00288		0.831	0.01023
									0.833	0.03884		0.832	0.00215		0.832	0.01021
									0.834	0.03886		0.833	0.00133		0.833	0.0102
									0.835	0.03888		0.834	0.000489029		0.834	0.01019
									0.836	0.0389		0.835	-0.000263839		0.835	0.01019
									0.837	0.03892		0.836	-0.000839073		0.836	0.01019
									0.838	0.03894		0.837	-0.00115		0.837	0.0102
									0.839	0.03897		0.838	-0.00115		0.838	0.0102
									0.84	0.03899		0.839	-0.000788378		0.839	0.01021
									0.841	0.03901		0.84	-6.90153e-05		0.84	0.01021
									0.842	0.03904		0.841	0.000976174		0.841	0.01022
									0.843	0.03906		0.842	0.00228		0.842	0.01021
									0.844	0.03908		0.843	0.00375		0.843	0.01021
									0.845	0.0391		0.844	0.00527		0.844	0.0102
									0.846	0.03911		0.845	0.0067		0.845	0.01019
									0.847	0.03913		0.846	0.00793		0.846	0.01018
									0.848	0.03913		0.847	0.00883		0.847	0.01018
									0.849	0.03913		0.848	0.00932		0.848	0.01018
									0.85	0.03912		0.849	0.00934		0.849	0.01018
									0.851	0.03911		0.85	0.00889		0.85	0.01018
									0.852	0.0391		0.851	0.00801		0.851	0.01019
									0.853	0.03908		0.852	0.00679		0.852	0.0102
									0.854	0.03905		0.853	0.00536		0.853	0.0102
									0.855	0.03903		0.854	0.00391		0.854	0.01021
									0.856	0.039		0.855	0.00262		0.855	0.01021
									0.857	0.03898		0.856	0.00169		0.856	0.01021
									0.858	0.03896		0.857	0.0013		0.857	0.0102
									0.859	0.03894		0.858	0.00161		0.858	0.0102
									0.86	0.03893		0.859	0.00272		0.859	0.01019
									0.861	0.03893		0.86	0.00466		0.86	0.01018
									0.862	0.03893		0.861	0.00738		0.861	0.01018
									0.863	0.03893		0.862	0.01077		0.862	0.01018
									0.864	0.03893		0.863	0.01463		0.863	0.01018
									0.865	0.03894		0.864	0.0187		0.864	0.01019
									0.866	0.03896		0.865	0.02268		0.865	0.01021
									0.867	0.03897		0.866	0.02625		0.866	0.01023
									0.868	0.03897		0.867	0.0291		0.867	0.01026
									0.869	0.03898		0.868	0.03098		0.868	0.01029
									0.87	0.03898		0.869	0.0317		0.869	0.01032
									0.871	0.03898		0.87	0.03121		0.87	0.01036
									0.872	0.03898		0.871	0.02959		0.871	0.01039
									0.873	0.03897		0.872	0.02708		0.872	0.01042
									0.874	0.03896		0.873	0.0241		0.873	0.01045
									0.875	0.03894		0.874	0.02125		0.874	0.01048
									0.876	0.03893		0.875	0.01925		0.875	0.0105
									0.877	0.03892		0.876	0.01899		0.876	0.01053
									0.878	0.03891		0.877	0.02141		0.877	0.01056
									0.879	0.0389		0.878	0.02752		0.878	0.0106
									0.88	0.0389		0.879	0.03827		0.879	0.01064
									0.881	0.03891		0.88	0.05454		0.88	0.0107
									0.882	0.03893		0.881	0.07706		0.881	0.01077
									0.883	0.03895		0.882	0.10632		0.882	0.01085
									0.884	0.03898		0.883	0.14255		0.883	0.01094
									0.885	0.03902		0.884	0.18567		0.884	0.01104
									0.886	0.03906		0.885	0.23526		0.885	0.01116
									0.887	0.0391		0.886	0.29052		0.886	0.01129
									0.888	0.03914		0.887	0.35034		0.887	0.01145
									0.889	0.03917		0.888	0.41327		0.888	0.01164
									0.89	0.0392		0.889	0.4776		0.889	0.01187
									0.891	0.03922		0.89	0.54144		0.89	0.01215
									0.892	0.03923		0.891	0.60276		0.891	0.01249
									0.893	0.03923		0.892	0.65949		0.892	0.01288
									0.894	0.03922		0.893	0.70965		0.893	0.01333
									0.895	0.0392		0.894	0.75142		0.894	0.01381
									0.896	0.03916		0.895	0.78322		0.895	0.01432
									0.897	0.03912		0.896	0.8038		0.896	0.01483
									0.898	0.03907		0.897	0.81232		0.897	0.01534
									0.899	0.03901		0.898	0.80836		0.898	0.01582
									0.9	0.03895		0.899	0.79198		0.899	0.01627
									0.901	0.03889		0.9	0.76369		0.9	0.01667
									0.902	0.03884		0.901	0.72445		0.901	0.01702
									0.903	0.03879		0.902	0.6756		0.902	0.01732
									0.904	0.03874		0.903	0.61882		0.903	0.01758
									0.905	0.03871		0.904	0.55603		0.904	0.0178
									0.906	0.03868		0.905	0.4893		0.905	0.018
									0.907	0.03866		0.906	0.42076		0.906	0.01818
									0.908	0.03866		0.907	0.35251		0.907	0.01835
									0.909	0.03866		0.908	0.2865		0.908	0.01851
									0.91	0.03867		0.909	0.22447		0.909	0.01866
									0.911	0.03869		0.91	0.16789		0.91	0.0188
									0.912	0.03871		0.911	0.11788		0.911	0.01893
									0.913	0.03873		0.912	0.0752		0.912	0.01905
									0.914	0.03876		0.913	0.04024		0.913	0.01917
									0.915	0.03879		0.914	0.01301		0.914	0.01928
									0.916	0.03881		0.915	-0.0068		0.915	0.01939
									0.917	0.03884		0.916	-0.01977		0.916	0.01949
									0.918	0.03886		0.917	-0.02676		0.917	0.01958
									0.919	0.03889		0.918	-0.02875		0.918	0.01968
									0.92	0.03891		0.919	-0.02684		0.919	0.01977
									0.921	0.03894		0.92	-0.02214		0.92	0.01986
									0.922	0.03896		0.921	-0.01574		0.921	0.01994
									0.923	0.03899		0.922	-0.00863		0.922	0.02002
									0.924	0.03902		0.923	-0.00164		0.923	0.0201
									0.925	0.03906		0.924	0.00454		0.924	0.02017
									0.926	0.0391		0.925	0.00944		0.925	0.02024
									0.927	0.03914		0.926	0.01276		0.926	0.02031
									0.928	0.03918		0.927	0.01441		0.927	0.02038
									0.929	0.03922		0.928	0.01445		0.928	0.02044
									0.93	0.03927		0.929	0.01307		0.929	0.0205
									0.931	0.03931		0.93	0.01057		0.93	0.02056
									0.932	0.03935		0.931	0.00732		0.931	0.02062
									0.933	0.03939		0.932	0.0037		0.932	0.02067
									0.934	0.03941		0.933	8.64172e-05		0.933	0.02072
									0.935	0.03944		0.934	-0.00319		0.934	0.02077
									0.936	0.03945		0.935	-0.00587		0.935	0.02082
									0.937	0.03945		0.936	-0.00777		0.936	0.02086
									0.938	0.03944		0.937	-0.00878		0.937	0.0209
									0.939	0.03942		0.938	-0.0089		0.938	0.02094
									0.94	0.0394		0.939	-0.00819		0.939	0.02098
									0.941	0.03936		0.94	-0.00681		0.94	0.02101
									0.942	0.03932		0.941	-0.00492		0.941	0.02105
									0.943	0.03928		0.942	-0.00274		0.942	0.02107
									0.944	0.03923		0.943	-0.000493825		0.943	0.02109
									0.945	0.03918		0.944	0.000961396		0.944	0.02111
									0.946	0.03913		0.945	0.000634686		0.945	0.02112
									0.947	0.03908		0.946	0.000206618		0.946	0.02112
									0.948	0.03904		0.947	-0.000284161		0.947	0.02112
									0.949	0.039		0.948	-0.00079412		0.948	0.02112
									0.95	0.03898		0.949	-0.00128		0.949	0.02111
									0.951	0.03896		0.95	-0.0017		0.95	0.0211
									0.952	0.03895		0.951	-0.00202		0.951	0.02109
									0.953	0.03896		0.952	-0.00222		0.952	0.02109
									0.954	0.03897		0.953	-0.00228		0.953	0.02108
									0.955	0.039		0.954	-0.00221		0.954	0.02108
									0.956	0.03904		0.955	-0.00203		0.955	0.02108
									0.957	0.03909		0.956	-0.00175		0.956	0.02108
									0.958	0.03915		0.957	-0.00142		0.957	0.02109
									0.959	0.03922		0.958	-0.00107		0.958	0.02109
									0.96	0.03929		0.959	-0.000743216		0.959	0.0211
									0.961	0.03937		0.96	-0.000469951		0.96	0.02111
									0.962	0.03945		0.961	-0.000282538		0.961	0.02112
									0.963	0.03953		0.962	-0.000200957		0.962	0.02112
									0.964	0.0396		0.963	-0.000233934		0.963	0.02112
									0.965	0.03967		0.964	-0.000378233		0.964	0.02112
									0.966	0.03972		0.965	-0.000619158		0.965	0.02112
									0.967	0.03976		0.966	-0.000932172		0.966	0.02111
									0.968	0.03979		0.967	-0.00129		0.967	0.0211
									0.969	0.0398		0.968	-0.00164		0.968	0.02109
									0.97	0.03979		0.969	-0.00197		0.969	0.02109
									0.971	0.03976		0.97	-0.00223		0.97	0.02109
									0.972	0.03973		0.971	-0.0024		0.971	0.02109
									0.973	0.03968		0.972	-0.00246		0.972	0.0211
									0.974	0.03964		0.973	-0.00241		0.973	0.02111
									0.975	0.0396		0.974	0.000961396		0.974	0.02112
									0.976	0.03959		0.975	0.000634686		0.975	0.02113
									0.977	0.03961		0.976	0.000206618		0.976	0.02113
									0.978	0.03968		0.977	-0.000284161		0.977	0.02113
									0.979	0.03982		0.978	-0.00079412		0.978	0.02112
									0.98	0.04004		0.979	-0.00128		0.979	0.02111
									0.981	0.04036		0.98	-0.0017		0.98	0.0211
									0.982	0.0408		0.981	-0.00202		0.981	0.02109
									0.983	0.04137		0.982	-0.00222		0.982	0.02108
									0.984	0.04209		0.983	-0.00228		0.983	0.02108
									0.985	0.04296		0.984	-0.00221		0.984	0.02108
									0.986	0.04398		0.985	-0.00203		0.985	0.02109
									0.987	0.04517		0.986	-0.00175		0.986	0.02109
									0.988	0.04652		0.987	-0.00142		0.987	0.0211
									0.989	0.04802		0.988	-0.00107		0.988	0.02111
									0.99	0.04965		0.989	-0.000743216		0.989	0.02111
									0.991	0.05141		0.99	-0.000469951		0.99	0.02111
									0.992	0.05326		0.991	-0.000282538		0.991	0.0211
									0.993	0.05519		0.992	-0.000200957		0.992	0.02109
									0.994	0.05717		0.993	-0.000233934		0.993	0.02109
									0.995	0.05917		0.994	-0.000378233		0.994	0.02108
									0.996	0.06116		0.995	-0.000619158		0.995	0.02107
									0.997	0.06312		0.996	-0.000932172		0.996	0.02107
									0.998	0.06501		0.997	-0.00129		0.997	0.02107
									0.999	0.06681		0.998	-0.00164		0.998	0.02107
									1	0.0685		0.999	-0.00197		0.999	0.02108
									1.001	0.07006		1	-0.00223		1	0.02108
									1.002	0.07148		1.001	-0.0024		1.001	0.02108
									1.003	0.07275		1.002	-0.00246		1.002	0.02108
									1.004	0.07387		1.003	-0.00241		1.003	0.02108
									1.005	0.07483		1.004	-0.00224		1.004	0.02108
									1.006	0.07564		1.005	-0.00199		1.005	0.02107
									1.007	0.07632		1.006	-0.00166		1.006	0.02107
									1.008	0.07688		1.007	-0.00129		1.007	0.02107
									1.009	0.07732		1.008	-0.000915683		1.008	0.02107
									1.01	0.07767		1.009	-0.000575097		1.009	0.02106
									1.011	0.07794		1.01	-0.000297894		1.01	0.02106
									1.012	0.07815		1.011	-0.000109638		1.011	0.02106
									1.013	0.07831		1.012	-2.70715e-05		1.012	0.02105
									1.014	0.07844		1.013	-5.656e-05		1.013	0.02105
									1.015	0.07856		1.014	-0.00019355		1.014	0.02104
									1.016	0.07867		1.015	-0.000423098		1.015	0.02104
									1.017	0.07878		1.016	-0.000721404		1.016	0.02103
									1.018	0.0789		1.017	-0.00106		1.017	0.02102
									1.019	0.07903		1.018	-0.0014		1.018	0.02102
									1.02	0.07916		1.019	-0.00171		1.019	0.02101
									1.021	0.07931		1.02	-0.00196		1.02	0.021
									1.022	0.07946		1.021	-0.00213		1.021	0.02099
									1.023	0.07962		1.022	-0.0022		1.022	0.02099
									1.024	0.07978		1.023	-0.00132		1.023	0.02098
									1.025	0.07993		1.024	-0.000760186		1.024	0.02098
									1.026	0.08008		1.025	-0.000291719		1.025	0.02098
									1.027	0.08022		1.026	7.35513e-05		1.026	0.02098
									1.028	0.08035		1.027	0.000328234		1.027	0.02098
									1.029	0.08046		1.028	0.00047032		1.028	0.02098
									1.03	0.08057		1.029	0.000504112		1.029	0.02099
									1.031	0.08066		1.03	0.000440467		1.03	0.021
									1.032	0.08073		1.031	0.000296311		1.031	0.02101
									1.033	0.0808		1.032	9.34906e-05		1.032	0.02102
									1.034	0.08086		1.033	-0.000142929		1.033	0.02102
									1.035	0.08092		1.034	-0.000386733		1.034	0.02103
									1.036	0.08097		1.035	-0.000612788		1.035	0.02103
									1.037	0.08102		1.036	-0.000799196		1.036	0.02104
									1.038	0.08107		1.037	-0.000929159		1.037	0.02104
									1.039	0.08113		1.038	-0.000992362		1.038	0.02105
									1.04	0.08118		1.039	-0.000985733		1.039	0.02105
									1.041	0.08124		1.04	-0.000913512		1.04	0.02106
									1.042	0.08129		1.041	-0.000786621		1.041	0.02106
									1.043	0.08135		1.042	-0.000621402		1.042	0.02106
									1.044	0.08141		1.043	-0.000437839		1.043	0.02106
									1.045	0.08146		1.044	-0.000257467		1.044	0.02105
									1.046	0.08151		1.045	-0.000101149		1.045	0.02105
									1.047	0.08155		1.046	1.30429e-05		1.046	0.02104
									1.048	0.08158		1.047	7.16444e-05		1.047	0.02103
									1.049	0.08161		1.048	6.71322e-05		1.048	0.02103
									1.05	0.08163		1.049	-1.34781e-06		1.049	0.02102
									1.051	0.08165		1.05	-0.000127926		1.05	0.02102
									1.052	0.08165		1.051	-0.000300624		1.051	0.02102
									1.053	0.08166		1.052	-0.00050258		1.052	0.02102
									1.054	0.08165		1.053	-0.000713746		1.053	0.02102
									1.055	0.08165		1.054	-0.000912899		1.054	0.02101
									1.056	0.08164		1.055	-0.00108		1.055	0.021
									1.057	0.08164		1.056	-0.0012		1.056	0.02099
									1.058	0.08164		1.057	-0.00125		1.057	0.02098
									1.059	0.08164		1.058	-0.00124		1.058	0.02097
									1.06	0.08164		1.059	-0.00116		1.059	0.02096
									1.061	0.08165		1.06	-0.00101		1.06	0.02095
									1.062	0.08166		1.061	-0.000814412		1.061	0.02095
									1.063	0.08168		1.062	-0.000586609		1.062	0.02096
									1.064	0.0817		1.063	-0.000346883		1.063	0.02097
									1.065	0.08173		1.064	-0.000117013		1.064	0.02099
									1.066	0.08176		1.065	8.20736e-05		1.065	0.021
									1.067	0.08178		1.066	0.000232269		1.066	0.02102
									1.068	0.08181		1.067	0.000319973		1.067	0.02102
									1.069	0.08184		1.068	0.000337336		1.068	0.02103
									1.07	0.08187		1.069	0.00028295		1.069	0.02102
									1.071	0.08189		1.07	0.000161916		1.07	0.02101
									1.072	0.08192		1.071	-1.46979e-05		1.071	0.021
									1.073	0.08194		1.072	-0.000230967		1.072	0.02099
									1.074	0.08196		1.073	-0.000467657		1.073	0.02099
									1.075	0.08198		1.074	-0.000704074		1.074	0.02098
									1.076	0.08199		1.075	-0.000920008		1.075	0.02099
									1.077	0.08201		1.076	-0.0011		1.076	0.02099
									1.078	0.08203		1.077	-0.00122		1.077	0.021
									1.079	0.08204		1.078	-0.00129		1.078	0.02101
									1.08	0.08206		1.079	-0.00129		1.079	0.02102
									1.081	0.08208		1.08	-0.00123		1.08	0.02102
									1.082	0.0821		1.081	-0.00112		1.081	0.02103
									1.083	0.08212		1.082	-0.000967765		1.082	0.02103
									1.084	0.08215		1.083	-0.000795671		1.083	0.02103
									1.085	0.08217		1.084	-0.000619105		1.084	0.02103
									1.086	0.08219		1.085	-0.000455451		1.085	0.02103
									1.087	0.08221		1.086	-0.000320027		1.086	0.02104
									1.088	0.08223		1.087	-0.000224611		1.087	0.02104
									1.089	0.08225		1.088	-0.000176376		1.088	0.02104
									1.09	0.08227		1.089	-0.000177292		1.089	0.02104
									1.091	0.08228		1.09	-0.000224084		1.09	0.02105
									1.092	0.08229		1.091	-0.000308723		1.091	0.02105
									1.093	0.08229		1.092	-0.00041939		1.092	0.02105
									1.094	0.0823		1.093	-0.000541827		1.093	0.02105
									1.095	0.08229		1.094	-0.000660913		1.094	0.02105
									1.096	0.08229		1.095	-0.000762314		1.095	0.02106
									1.097	0.08228		1.096	-0.000834032		1.096	0.02107
									1.098	0.08228		1.097	-0.000867694		1.097	0.02108
									1.099	0.08227		1.098	-0.000859451		1.098	0.02108
									1.1	0.08226		1.099	-0.000810391		1.099	0.02109
									1.101	0.08226		1.1	-0.000726431		1.1	0.02109
									1.102	0.08225		1.101	-0.00061769		1.101	0.02109
									1.103	0.08225		1.102	-0.00049742		1.102	0.02109
									1.104	0.08225		1.103	-0.00038059		1.103	0.02108
									1.105	0.08226		1.104	-0.000282281		1.104	0.02107
									1.106	0.08226		1.105	-0.000216041		1.105	0.02106
									1.107	0.08227		1.106	-0.000192396		1.106	0.02104
									1.108	0.08227		1.107	-0.000217642		1.107	0.02103
									1.109	0.08228		1.108	-0.000293065		1.108	0.02102
									1.11	0.08228		1.109	-0.000414674		1.109	0.02102
									1.111	0.08228		1.11	-0.000573467		1.11	0.02101
									1.112	0.08227		1.111	-0.000756225		1.111	0.02101
									1.113	0.08227		1.112	-0.00094676		1.112	0.02101
									1.114	0.08226		1.113	-0.00113		1.113	0.02101
									1.115	0.08224		1.114	-0.00128		1.114	0.02101
									1.116	0.08222		1.115	-0.00139		1.115	0.02101
									1.117	0.08219		1.116	-0.00145		1.116	0.02101
									1.118	0.08217		1.117	-0.00145		1.117	0.021
									1.119	0.08214		1.118	-0.00139		1.118	0.021
									1.12	0.08211		1.119	-0.00127		1.119	0.02099
									1.121	0.08208		1.12	-0.0011		1.12	0.02099
									1.122	0.08205		1.121	-0.000909008		1.121	0.02098
									1.123	0.08203		1.122	-0.000705116		1.122	0.02098
									1.124	0.08202		1.123	-0.000511037		1.123	0.02097
									1.125	0.08201		1.124	-0.000346848		1.124	0.02097
									1.126	0.08201		1.125	-0.000230352		1.125	0.02097
									1.127	0.08202		1.126	-0.000175319		1.126	0.02097
									1.128	0.08204		1.127	-0.000190086		1.127	0.02098
									1.129	0.08207		1.128	-0.000276639		1.128	0.02099
									1.13	0.08211		1.129	-0.000430285		1.129	0.021
									1.131	0.08215		1.13	-0.000639946		1.13	0.02101
									1.132	0.08221		1.131	-0.000889061		1.131	0.02102
									1.133	0.08226		1.132	-0.00116		1.132	0.02102
									1.134	0.08233		1.133	-0.00142		1.133	0.02102
									1.135	0.08239		1.134	-0.00166		1.134	0.02102
									1.136	0.08246		1.135	-0.00185		1.135	0.02101
									1.137	0.08252		1.136	-0.00197		1.136	0.021
									1.138	0.08258		1.137	-0.00201		1.137	0.02099
									1.139	0.08264		1.138	-0.00198		1.138	0.02098
									1.14	0.0827		1.139	-0.00186		1.139	0.02097
									1.141	0.08275		1.14	-0.00167		1.14	0.02097
									1.142	0.0828		1.141	-0.00142		1.141	0.02097
									1.143	0.08284		1.142	-0.00113		1.142	0.02098
									1.144	0.08287		1.143	-0.000827216		1.143	0.02099
									1.145	0.0829		1.144	-0.000531366		1.144	0.021
									1.146	0.08293		1.145	-0.000265632		1.145	0.02101
									1.147	0.08295		1.146	-4.93639e-05		1.146	0.02101
									1.148	0.08297		1.147	0.000102884		1.147	0.02102
									1.149	0.08298		1.148	0.000182576		1.148	0.02101
									1.15	0.08299		1.149	0.000187845		1.149	0.02101
									1.151	0.083		1.15	0.00012351		1.15	0.021
									1.152	0.083		1.151	4.6025e-07		1.151	0.02099
									1.153	0.083		1.152	-0.000165521		1.152	0.02099
									1.154	0.08299		1.153	-0.000355388		1.153	0.02099
									1.155	0.08298		1.154	-0.000548747		1.154	0.02099
									1.156	0.08297		1.155	-0.00072587		1.155	0.02099
									1.157	0.08294		1.156	-0.000869609		1.156	0.021
									1.158	0.08291		1.157	-0.00096703		1.157	0.021
									1.159	0.08288		1.158	-0.00101		1.158	0.02101
									1.16	0.08284		1.159	-0.000998822		1.159	0.02102
									1.161	0.0828		1.16	-0.000936251		1.16	0.02103
									1.162	0.08275		1.161	-0.000832897		1.161	0.02104
									1.163	0.0827		1.162	-0.00070308		1.162	0.02105
									1.164	0.08266		1.163	-0.000563848		1.163	0.02107
									1.165	0.08261		1.164	-0.000433123		1.164	0.02108
									1.166	0.08257		1.165	-0.000327761		1.165	0.02109
									1.167	0.08254		1.166	-0.00026172		1.166	0.0211
									1.168	0.08251		1.167	-0.000244528		1.167	0.0211
									1.169	0.08249		1.168	-0.0002802		1.168	0.0211
									1.17	0.08248		1.169	-0.000366725		1.169	0.02109
									1.171	0.08249		1.17	-0.000496168		1.17	0.02108
									1.172	0.0825		1.171	-0.000655395		1.171	0.02107
									1.173	0.08253		1.172	-0.000827342		1.172	0.02106
									1.174	0.08256		1.173	-0.00099271		1.173	0.02105
									1.175	0.08261		1.174	-0.00113		1.174	0.02103
									1.176	0.08266		1.175	-0.00123		1.175	0.02103
									1.177	0.08273		1.176	-0.00126		1.176	0.02103
									1.178	0.08279		1.177	-0.00123		1.177	0.02103
									1.179	0.08286		1.178	-0.00113		1.178	0.02103
									1.18	0.08293		1.179	-0.00096732		1.179	0.02104
									1.181	0.083		1.18	-0.000745281		1.18	0.02105
									1.182	0.08307		1.181	-0.00048366		1.181	0.02106
									1.183	0.08314		1.182	-0.000202796		1.182	0.02107
									1.184	0.08321		1.183	7.45884e-05		1.183	0.02107
									1.185	0.08327		1.184	0.000325529		1.184	0.02107
									1.186	0.08333		1.185	0.000529012		1.185	0.02107
									1.187	0.08338		1.186	0.000668022		1.186	0.02106
									1.188	0.08344		1.187	0.000731237		1.187	0.02105
									1.189	0.08349		1.188	0.000714191		1.188	0.02105
									1.19	0.08354		1.189	0.000619802		1.189	0.02104
									1.191	0.08359		1.19	0.00045819		1.19	0.02104
									1.192	0.08364		1.191	0.000245799		1.191	0.02104
									1.193	0.08369		1.192	3.89761e-06		1.192	0.02105
									1.194	0.08374		1.193	-0.000243401		1.193	0.02106
									1.195	0.08379		1.194	-0.00047142		1.194	0.02108
									1.196	0.08383		1.195	-0.000657277		1.195	0.02111
									1.197	0.08387		1.196	-0.000782094		1.196	0.02113
									1.198	0.08391		1.197	-0.000832852		1.197	0.02116
									1.199	0.08395		1.198	-0.000803692		1.198	0.02119
									1.2	0.08398		1.199	-0.00069654		1.199	0.02121
									1.201	0.08401		1.2	-0.000520994		1.2	0.02122
									1.202	0.08403		1.201	-0.000293463		1.201	0.02123
									1.203	0.08405		1.202	-3.56467e-05		1.202	0.02124
									1.204	0.08406		1.203	0.000227514		1.203	0.02124
									1.205	0.08407		1.204	0.000470214		1.204	0.02124
									1.206	0.08407		1.205	0.000668259		1.205	0.02124
									1.207	0.08407		1.206	0.00080142		1.206	0.02125
									1.208	0.08408		1.207	0.000855406		1.207	0.02127
									1.209	0.08408		1.208	0.000823289		1.208	0.02129
									1.21	0.08408		1.209	0.000706228		1.209	0.02132
									1.211	0.08408		1.21	0.000513406		1.21	0.02135
									1.212	0.08409		1.211	0.000261199		1.211	0.02139
									1.213	0.0841		1.212	-2.83595e-05		1.212	0.02141
									1.214	0.08412		1.213	-0.000329677		1.213	0.02143
									1.215	0.08414		1.214	-0.000616058		1.214	0.02145
									1.216	0.08416		1.215	-0.000862276		1.215	0.02146
									1.217	0.08418		1.216	-0.00105		1.216	0.02146
									1.218	0.08421		1.217	-0.00116		1.217	0.02146
									1.219	0.08423		1.218	-0.00118		1.218	0.02145
									1.22	0.08425		1.219	-0.00112		1.219	0.02145
									1.221	0.08426		1.22	-0.000982051		1.22	0.02145
									1.222	0.08427		1.221	-0.000787139		1.221	0.02145
									1.223	0.08427		1.222	-0.000555208		1.222	0.02146
									1.224	0.08426		1.223	-0.00031199		1.223	0.02146
									1.225	0.08424		1.224	-8.43566e-05		1.224	0.02147
									1.226	0.08422		1.225	0.000102356		1.225	0.02148
									1.227	0.08418		1.226	0.000226891		1.226	0.02148
									1.228	0.08415		1.227	0.000274229		1.227	0.02149
									1.229	0.0841		1.228	0.000237155		1.228	0.02149
									1.23	0.08406		1.229	0.000117047		1.229	0.0215
									1.231	0.08402		1.23	-7.61669e-05		1.23	0.0215
									1.232	0.08397		1.231	-0.000324918		1.231	0.02151
									1.233	0.08394		1.232	-0.000605674		1.232	0.02151
									1.234	0.0839		1.233	-0.000891227		1.233	0.02152
									1.235	0.08388		1.234	-0.00115		1.234	0.02152
									1.236	0.08386		1.235	-0.00137		1.235	0.02152
									1.237	0.08385		1.236	-0.00151		1.236	0.02152
									1.238	0.08385		1.237	-0.00156		1.237	0.02152
									1.239	0.08386		1.238	-0.00152		1.238	0.02152
									1.24	0.08387		1.239	-0.00139		1.239	0.02152
									1.241	0.08389		1.24	-0.00118		1.24	0.02151
									1.242	0.08392		1.241	-0.000912377		1.241	0.02151
									1.243	0.08394		1.242	-0.000608997		1.242	0.02151
									1.244	0.08397		1.243	-0.000301118		1.243	0.0215
									1.245	0.08399		1.244	-1.90799e-05		1.244	0.0215
									1.246	0.08401		1.245	0.000208975		1.245	0.0215
									1.247	0.08403		1.246	0.000359955		1.246	0.0215
									1.248	0.08404		1.247	0.000418204		1.247	0.0215
									1.249	0.08405		1.248	0.000377182		1.248	0.0215
									1.25	0.08406		1.249	0.000240254		1.249	0.0215
									1.251	0.08407		1.25	2.0491e-05		1.25	0.0215
									1.252	0.08407		1.251	-0.000260503		1.251	0.02151
									1.253	0.08408		1.252	-0.000574657		1.252	0.02152
									1.254	0.08408		1.253	-0.000890182		1.253	0.02153
									1.255	0.08409		1.254	-0.00117		1.254	0.02155
									1.256	0.0841		1.255	-0.0014		1.255	0.02155
									1.257	0.08411		1.256	-0.00154		1.256	0.02156
									1.258	0.08413		1.257	-0.00158		1.257	0.02155
									1.259	0.08415		1.258	-0.00151		1.258	0.02154
									1.26	0.08418		1.259	-0.00135		1.259	0.02151
									1.261	0.08421		1.26	-0.0011		1.26	0.02149
									1.262	0.08424		1.261	-0.000794825		1.261	0.02146
									1.263	0.08427		1.262	-0.00046173		1.262	0.02143
									1.264	0.0843		1.263	-0.000136969		1.263	0.0214
									1.265	0.08433		1.264	0.00014452		1.264	0.02139
									1.266	0.08435		1.265	0.000351659		1.265	0.02138
									1.267	0.08437		1.266	0.000460647		1.266	0.02139
									1.268	0.08439		1.267	0.000457735		1.267	0.0214
									1.269	0.08439		1.268	0.000341049		1.268	0.02142
									1.27	0.0844		1.269	0.000121262		1.269	0.02145
									1.271	0.0844		1.27	-0.000179024		1.27	0.02148
									1.272	0.08439		1.271	-0.000527131		1.271	0.0215
									1.273	0.08438		1.272	-0.000883289		1.272	0.02152
									1.274	0.08437		1.273	-0.0012		1.273	0.02154
									1.275	0.08435		1.274	-0.00145		1.274	0.02155
									1.276	0.08434		1.275	-0.00158		1.275	0.02155
									1.277	0.08433		1.276	-0.00157		1.276	0.02155
									1.278	0.08432		1.277	-0.0014		1.277	0.02154
									1.279	0.08431		1.278	-0.00109		1.278	0.02154
									1.28	0.08431		1.279	-0.0006289		1.279	0.02153
									1.281	0.08431		1.28	-6.49976e-05		1.28	0.02152
									1.282	0.0843		1.281	0.00056241		1.281	0.0215
									1.283	0.0843		1.282	0.0012		1.282	0.0215
									1.284	0.0843		1.283	0.00179		1.283	0.02149
									1.285	0.0843		1.284	0.00229		1.284	0.02148
									1.286	0.08429		1.285	0.00263		1.285	0.02148
									1.287	0.08428		1.286	0.00279		1.286	0.02148
									1.288	0.08427		1.287	0.00274		1.287	0.02149
									1.289	0.08425		1.288	0.00249		1.288	0.02149
									1.29	0.08422		1.289	0.00204		1.289	0.0215
									1.291	0.08419		1.29	0.00143		1.29	0.02151
									1.292	0.08416		1.291	0.000723977		1.291	0.02152
									1.293	0.08413		1.292	-2.34709e-05		1.292	0.02152
									1.294	0.08409		1.293	-0.000740231		1.293	0.02152
									1.295	0.08406		1.294	-0.00136		1.294	0.02152
									1.296	0.08403		1.295	-0.00181		1.295	0.02151
									1.297	0.08401		1.296	-0.00205		1.296	0.02151
									1.298	0.08399		1.297	-0.00205		1.297	0.02151
									1.299	0.08398		1.298	-0.0018		1.298	0.0215
									1.3	0.08398		1.299	-0.00131		1.299	0.02151
									1.301	0.08399		1.3	-0.000628147		1.3	0.02151
									1.302	0.084		1.301	0.000189601		1.301	0.02152
									1.303	0.08403		1.302	0.00107		1.302	0.02152
									1.304	0.08406		1.303	0.00192		1.303	0.02153
									1.305	0.0841		1.304	0.00267		1.304	0.02154
									1.306	0.08414		1.305	0.00324		1.305	0.02154
									1.307	0.08418		1.306	0.00357		1.306	0.02155
									1.308	0.08422		1.307	0.00361		1.307	0.02156
									1.309	0.08426		1.308	0.00337		1.308	0.02156
									1.31	0.08429		1.309	0.00286		1.309	0.02156
									1.311	0.08432		1.31	0.00213		1.31	0.02157
									1.312	0.08433		1.311	0.00127		1.311	0.02157
									1.313	0.08434		1.312	0.000356601		1.312	0.02156
									1.314	0.08434		1.313	-0.000491075		1.313	0.02155
									1.315	0.08433		1.314	-0.00117		1.314	0.02154
									1.316	0.08432		1.315	-0.00157		1.315	0.02153
									1.317	0.0843		1.316	-0.00163		1.316	0.02151
									1.318	0.08428		1.317	-0.00128		1.317	0.02149
									1.319	0.08425		1.318	-0.000531293		1.318	0.02148
									1.32	0.08423		1.319	0.000604656		1.319	0.02147
									1.321	0.08421		1.32	0.00206		1.32	0.02146
									1.322	0.08419		1.321	0.00372		1.321	0.02146
									1.323	0.08419		1.322	0.00546		1.322	0.02147
									1.324	0.08418		1.323	0.00713		1.323	0.02148
									1.325	0.08419		1.324	0.00858		1.324	0.0215
									1.326	0.0842		1.325	0.00966		1.325	0.0215
									1.327	0.08422		1.326	0.01027		1.326	0.02151
									1.328	0.08425		1.327	0.01033		1.327	0.0215
									1.329	0.08428		1.328	0.00982		1.328	0.02149
									1.33	0.08431		1.329	0.00877		1.329	0.02147
									1.331	0.08435		1.33	0.00729		1.33	0.02146
									1.332	0.08438		1.331	0.00551		1.331	0.02144
									1.333	0.08441		1.332	0.00363		1.332	0.02142
									1.334	0.08443		1.333	0.00189		1.333	0.02142
									1.335	0.08445		1.334	0.000508277		1.334	0.02142
									1.336	0.08447		1.335	-0.000283381		1.335	0.02143
									1.337	0.08447		1.336	-0.000296279		1.336	0.02144
									1.338	0.08448		1.337	0.000602871		1.337	0.02146
									1.339	0.08447		1.338	0.00247		1.338	0.02148
									1.34	0.08446		1.339	0.00528		1.339	0.0215
									1.341	0.08445		1.34	0.0089		1.34	0.02151
									1.342	0.08444		1.341	0.01312		1.341	0.02152
									1.343	0.08442		1.342	0.01764		1.342	0.02152
									1.344	0.08441		1.343	0.02209		1.343	0.02151
									1.345	0.0844		1.344	0.02609		1.344	0.02151
									1.346	0.08439		1.345	0.02924		1.345	0.0215
									1.347	0.08438		1.346	0.03119		1.346	0.0215
									1.348	0.08438		1.347	0.03169		1.347	0.02151
									1.349	0.08438		1.348	0.03059		1.348	0.02153
									1.35	0.08439		1.349	0.02792		1.349	0.02156
									1.351	0.08439		1.35	0.02388		1.35	0.02161
									1.352	0.0844		1.351	0.01888		1.351	0.02166
									1.353	0.08441		1.352	0.01353		1.352	0.02171
									1.354	0.08442		1.353	0.00866		1.353	0.02177
									1.355	0.08443		1.354	0.00522		1.354	0.02184
									1.356	0.08443		1.355	0.00431		1.355	0.0219
									1.357	0.08443		1.356	0.00708		1.356	0.02196
									1.358	0.08442		1.357	0.0147		1.357	0.02202
									1.359	0.08442		1.358	0.02825		1.358	0.02208
									1.36	0.0844		1.359	0.04864		1.359	0.02213
									1.361	0.08439		1.36	0.07659		1.36	0.02219
									1.362	0.08437		1.361	0.11251		1.361	0.02226
									1.363	0.08434		1.362	0.15644		1.362	0.02233
									1.364	0.08432		1.363	0.20808		1.363	0.02242
									1.365	0.0843		1.364	0.26668		1.364	0.02254
									1.366	0.08429		1.365	0.33111		1.365	0.02268
									1.367	0.08427		1.366	0.39987		1.366	0.02287
									1.368	0.08426		1.367	0.47113		1.367	0.02309
									1.369	0.08426		1.368	0.54279		1.368	0.02337
									1.37	0.08426		1.369	0.6126		1.369	0.02369
									1.371	0.08427		1.37	0.67822		1.37	0.02407
									1.372	0.08428		1.371	0.73737		1.371	0.0245
									1.373	0.0843		1.372	0.78791		1.372	0.02498
									1.374	0.08433		1.373	0.82795		1.373	0.02549
									1.375	0.08435		1.374	0.85596		1.374	0.02602
									1.376	0.08438		1.375	0.87083		1.375	0.02656
									1.377	0.0844		1.376	0.87192		1.376	0.02708
									1.378	0.08443		1.377	0.85913		1.377	0.02757
									1.379	0.08445		1.378	0.83288		1.378	0.02802
									1.38	0.08446		1.379	0.79409		1.379	0.02842
									1.381	0.08447		1.38	0.74413		1.38	0.02876
									1.382	0.08447		1.381	0.68477		1.381	0.02904
									1.383	0.08447		1.382	0.61809		1.382	0.02927
									1.384	0.08447		1.383	0.54636		1.383	0.02945
									1.385	0.08445		1.384	0.47196		1.384	0.02961
									1.386	0.08444		1.385	0.39724		1.385	0.02974
									1.387	0.08442		1.386	0.32442		1.386	0.02987
									1.388	0.0844		1.387	0.25552		1.387	0.03
									1.389	0.08438		1.388	0.19225		1.388	0.03013
									1.39	0.08436		1.389	0.13596		1.389	0.03027
									1.391	0.08434		1.39	0.08759		1.39	0.03042
									1.392	0.08433		1.391	0.04767		1.391	0.03056
									1.393	0.08432		1.392	0.01632		1.392	0.03069
									1.394	0.08432		1.393	-0.00674		1.393	0.03081
									1.395	0.08433		1.394	-0.02209		1.394	0.03091
									1.396	0.08434		1.395	-0.03063		1.395	0.031
									1.397	0.08436		1.396	-0.03341		1.396	0.03108
									1.398	0.08438		1.397	-0.03165		1.397	0.03114
									1.399	0.08441		1.398	-0.0266		1.398	0.03121
									1.4	0.08444		1.399	-0.01946		1.399	0.03127
									1.401	0.08448		1.4	-0.01136		1.4	0.03134
									1.402	0.08451		1.401	-0.00328		1.401	0.03141
									1.403	0.08455		1.402	0.00399		1.402	0.03149
									1.404	0.0846		1.403	0.00989		1.403	0.03157
									1.405	0.08464		1.404	0.01404		1.404	0.03165
									1.406	0.08468		1.405	0.0163		1.405	0.03173
									1.407	0.08472		1.406	0.01672		1.406	0.03181
									1.408	0.08476		1.407	0.01548		1.407	0.03188
									1.409	0.0848		1.408	0.01291		1.408	0.03195
									1.41	0.08483		1.409	0.00941		1.409	0.03202
									1.411	0.08486		1.41	0.00541		1.41	0.03208
									1.412	0.0849		1.411	0.00133		1.411	0.03215
									1.413	0.08492		1.412	-0.00243		1.412	0.03223
									1.414	0.08495		1.413	-0.00557		1.413	0.0323
									1.415	0.08497		1.414	-0.00786		1.414	0.03237
									1.416	0.08499		1.415	-0.00918		1.415	0.03245
									1.417	0.08501		1.416	-0.0095		1.416	0.03252
									1.418	0.08502		1.417	-0.00888		1.417	0.03258
									1.419	0.08503		1.418	-0.00748		1.418	0.03263
									1.42	0.08504		1.419	-0.00548		1.419	0.03267
									1.421	0.08504		1.42	-0.00314		1.42	0.03271
									1.422	0.08503		1.421	-0.000695807		1.421	0.03273
									1.423	0.08503		1.422	0.00162		1.422	0.03274
									1.424	0.08502		1.423	0.0036		1.423	0.03275
									1.425	0.085		1.424	0.00508		1.424	0.03275
									1.426	0.08499		1.425	0.00598		1.425	0.03275
									1.427	0.08497		1.426	0.00624		1.426	0.03274
									1.428	0.08494		1.427	0.0059		1.427	0.03273
									1.429	0.08492		1.428	0.00503		1.428	0.03272
									1.43	0.0849		1.429	0.00375		1.429	0.03271
									1.431	0.08487		1.43	0.00219		1.43	0.03271
									1.432	0.08485		1.431	0.000529975		1.431	0.0327
									1.433	0.08482		1.432	-0.00108		1.432	0.03269
									1.434	0.0848		1.433	-0.00251		1.433	0.03269
									1.435	0.08478		1.434	-0.00363		1.434	0.03269
									1.436	0.08476		1.435	-0.00437		1.435	0.0327
									1.437	0.08474		1.436	-0.0047		1.436	0.0327
									1.438	0.08472		1.437	-0.00461		1.437	0.03271
									1.439	0.0847		1.438	-0.00415		1.438	0.03271
									1.44	0.08468		1.439	-0.0034		1.439	0.03272
									1.441	0.08467		1.44	-0.00245		1.44	0.03273
									1.442	0.08466		1.441	-0.00142		1.441	0.03273
									1.443	0.08464		1.442	-0.000402811		1.442	0.03274
									1.444	0.08464		1.443	0.000484809		1.443	0.03275
									1.445	0.08463		1.444	0.00116		1.444	0.03275
									1.446	0.08463		1.445	0.00157		1.445	0.03275
									1.447	0.08463		1.446	0.00168		1.446	0.03275
									1.448	0.08463		1.447	0.0015		1.447	0.03275
									1.449	0.08464		1.448	0.00104		1.448	0.03275
									1.45	0.08466		1.449	0.000359667		1.449	0.03274
									1.451	0.08468		1.45	-0.000464737		1.45	0.03273
									1.452	0.0847		1.451	-0.00135		1.451	0.03272
									1.453	0.08472		1.452	-0.00223		1.452	0.03271
									1.454	0.08475		1.453	-0.003		1.453	0.0327
									1.455	0.08478		1.454	-0.00361		1.454	0.0327
									1.456	0.0848		1.455	-0.00401		1.455	0.03269
									1.457	0.08483		1.456	-0.00417		1.456	0.03269
									1.458	0.08486		1.457	-0.00409		1.457	0.03269
									1.459	0.08488		1.458	-0.00378		1.458	0.0327
									1.46	0.0849		1.459	-0.00329		1.459	0.0327
									1.461	0.08492		1.46	-0.00267		1.46	0.0327
									1.462	0.08493		1.461	-0.00198		1.461	0.03271
									1.463	0.08495		1.462	-0.00129		1.462	0.03271
									1.464	0.08496		1.463	-0.00066801		1.463	0.03272
									1.465	0.08497		1.464	-0.000158229		1.464	0.03272
									1.466	0.08499		1.465	0.000194424		1.465	0.03273
									1.467	0.08501		1.466	0.000365963		1.466	0.03274
									1.468	0.08503		1.467	0.000350589		1.467	0.03274
									1.469	0.08507		1.468	0.000160393		1.468	0.03275
									1.47	0.0851		1.469	-0.000176615		1.469	0.03275
									1.471	0.08515		1.47	-0.000619868		1.47	0.03276
									1.472	0.0852		1.471	-0.00112		1.471	0.03275
									1.473	0.08526		1.472	-0.00163		1.472	0.03275
									1.474	0.08532		1.473	-0.00209		1.473	0.03274
									1.475	0.08539		1.474	-0.00246		1.474	0.03273
									1.476	0.08545		1.475	-0.00272		1.475	0.03272
									1.477	0.08551		1.476	-0.00283		1.476	0.03271
									1.478	0.08556		1.477	-0.0028		1.477	0.0327
									1.479	0.0856		1.478	-0.00263		1.478	0.0327
									1.48	0.08564		1.479	-0.00234		1.479	0.03269
									1.481	0.08567		1.48	-0.00197		1.48	0.03269
									1.482	0.08569		1.481	-0.00156		1.481	0.03269
									1.483	0.08571		1.482	-0.00114		1.482	0.0327
									1.484	0.08574		1.483	-0.000756629		1.483	0.0327
									1.485	0.08578		1.484	-0.00044078		1.484	0.0327
									1.486	0.08585		1.485	-0.000218627		1.485	0.03271
									1.487	0.08596		1.486	-0.000104706		1.486	0.03271
									1.488	0.08612		1.487	-0.000101855		1.487	0.03272
									1.489	0.08634		1.488	-0.00020145		1.488	0.03272
									1.49	0.08665		1.489	-0.000384806		1.489	0.03273
									1.491	0.08706		1.49	-0.00062559		1.49	0.03273
									1.492	0.08758		1.491	-0.000892963		1.491	0.03274
									1.493	0.08822		1.492	-0.00116		1.492	0.03274
									1.494	0.08899		1.493	-0.00138		1.493	0.03273
									1.495	0.0899		1.494	-0.00155		1.494	0.03273
									1.496	0.09094		1.495	-0.00165		1.495	0.03272
									1.497	0.09212		1.496	-0.00167		1.496	0.03271
									1.498	0.09343		1.497	-0.00162		1.497	0.0327
									1.499	0.09485		1.498	-0.00152		1.498	0.03269
									1.5	0.09637		1.499	-0.00139		1.499	0.03268
									1.501	0.09796		1.5	-0.00126		1.5	0.03268
									1.502	0.09961		1.501	-0.00118		1.501	0.03269
									1.503	0.10129		1.502	-0.00116		1.502	0.03269
									1.504	0.10296		1.503	-0.00125		1.503	0.0327
									1.505	0.10461		1.504	-0.00146		1.504	0.03271
									1.506	0.10621		1.505	-0.00181		1.505	0.03272
									1.507	0.10772		1.506	-0.0023		1.506	0.03273
									1.508	0.10913		1.507	-0.00291		1.507	0.03273
									1.509	0.11042		1.508	-0.00362		1.508	0.03273
									1.51	0.11158		1.509	-0.0044		1.509	0.03273
									1.511	0.11259		1.51	-0.0052		1.51	0.03273
									1.512	0.11346		1.511	-0.00597		1.511	0.03273
									1.513	0.11417		1.512	-0.00667		1.512	0.03273
									1.514	0.11474		1.513	-0.00724		1.513	0.03274
									1.515	0.11518		1.514	-0.00766		1.514	0.03274
									1.516	0.11549		1.515	-0.00789		1.515	0.03275
									1.517	0.1157		1.516	-0.00791		1.516	0.03275
									1.518	0.11582		1.517	-0.00773		1.517	0.03275
									1.519	0.11587		1.518	-0.00735		1.518	0.03275
									1.52	0.11587		1.519	-0.00679		1.519	0.03274
									1.521	0.11584		1.52	-0.0061		1.52	0.03273
									1.522	0.11578		1.521	-0.00531		1.521	0.03272
									1.523	0.11572		1.522	-0.00447		1.522	0.03271
									1.524	0.11567		1.523	-0.00362		1.523	0.0327
									1.525	0.11563		1.524	-0.00282		1.524	0.03268
									1.526	0.11562		1.525	-0.0021		1.525	0.03267
									1.527	0.11562		1.526	-0.00149		1.526	0.03266
									1.528	0.11565		1.527	-0.000999589		1.527	0.03265
									1.529	0.11569		1.528	-0.000647042		1.528	0.03263
									1.53	0.11575		1.529	-0.000423228		1.529	0.03262
									1.531	0.11583		1.53	-0.000312973		1.53	0.03261
									1.532	0.1159		1.531	-0.000292952		1.531	0.0326
									1.533	0.11598		1.532	-0.000334416		1.532	0.03259
									1.534	0.11605		1.533	-0.000406293		1.533	0.03258
									1.535	0.11611		1.534	-0.000478363		1.534	0.03259
									1.536	0.11616		1.535	-0.000524212		1.535	0.03259
									1.537	0.11619		1.536	-0.0005237		1.536	0.0326
									1.538	0.11621		1.537	-0.000464716		1.537	0.03262
									1.539	0.11621		1.538	-0.000344081		1.538	0.03264
									1.54	0.11619		1.539	-0.00016754		1.539	0.03265
									1.541	0.11617		1.54	5.11499e-05		1.54	0.03266
									1.542	0.11613		1.541	0.000291901		1.541	0.03267
									1.543	0.11609		1.542	0.000530586		1.542	0.03268
									1.544	0.11605		1.543	0.000741692		1.543	0.03268
									1.545	0.11601		1.544	0.000901072		1.544	0.03268
									1.546	0.11597		1.545	0.000988534		1.545	0.03268
									1.547	0.11594		1.546	0.000989996		1.546	0.03267
									1.548	0.11591		1.547	0.000899024		1.547	0.03266
									1.549	0.1159		1.548	0.000717589		1.548	0.03265
									1.55	0.11589		1.549	0.000455997		1.549	0.03265
									1.551	0.11588		1.55	0.000131987		1.55	0.03264
									1.552	0.11588		1.551	-0.000230897		1.551	0.03264
									1.553	0.11589		1.552	-0.000605502		1.552	0.03264
									1.554	0.1159		1.553	-0.000963605		1.553	0.03264
									1.555	0.1159		1.554	-0.00128		1.554	0.03264
									1.556	0.11591		1.555	-0.00153		1.555	0.03265
									1.557	0.11591		1.556	-0.00169		1.556	0.03267
									1.558	0.11591		1.557	-0.00177		1.557	0.03268
									1.559	0.11591		1.558	-0.00176		1.558	0.0327
									1.56	0.11591		1.559	-0.00166		1.559	0.03272
									1.561	0.1159		1.56	-0.00149		1.56	0.03273
									1.562	0.11589		1.561	-0.00128		1.561	0.03273
									1.563	0.11588		1.562	-0.00105		1.562	0.03273
									1.564	0.11588		1.563	-0.000820053		1.563	0.03273
									1.565	0.11588		1.564	-0.000625033		1.564	0.03271
									1.566	0.11588		1.565	-0.000483642		1.565	0.0327
									1.567	0.11588		1.566	-0.000412083		1.566	0.03268
									1.568	0.11589		1.567	-0.000419293		1.567	0.03267
									1.569	0.11591		1.568	-0.000506135		1.568	0.03265
									1.57	0.11592		1.569	-0.000665371		1.569	0.03265
									1.571	0.11594		1.57	-0.000882419		1.57	0.03264
									1.572	0.11596		1.571	-0.00114		1.571	0.03264
									1.573	0.11598		1.572	-0.0014		1.572	0.03265
									1.574	0.11599		1.573	-0.00166		1.573	0.03265
									1.575	0.116		1.574	-0.00188		1.574	0.03265
									1.576	0.116		1.575	-0.00204		1.575	0.03265
									1.577	0.116		1.576	-0.00212		1.576	0.03265
									1.578	0.11599		1.577	-0.00212		1.577	0.03264
									1.579	0.11597		1.578	-0.00204		1.578	0.03263
									1.58	0.11595		1.579	-0.00188		1.579	0.03262
									1.581	0.11592		1.58	-0.00166		1.58	0.0326
									1.582	0.11589		1.581	-0.0014		1.581	0.03258
									1.583	0.11585		1.582	-0.00113		1.582	0.03256
									1.584	0.11581		1.583	-0.000860602		1.583	0.03254
									1.585	0.11577		1.584	-0.000627575		1.584	0.03253
									1.586	0.11574		1.585	-0.00044977		1.585	0.03251
									1.587	0.11571		1.586	-0.000342865		1.586	0.0325
									1.588	0.11568		1.587	-0.000315413		1.587	0.0325
									1.589	0.11566		1.588	-0.000367976		1.588	0.0325
									1.59	0.11564		1.589	-0.000493045		1.589	0.03251
									1.591	0.11563		1.59	-0.00067574		1.59	0.03252
									1.592	0.11563		1.591	-0.000895233		1.591	0.03254
									1.593	0.11563		1.592	-0.00113		1.592	0.03256
									1.594	0.11563		1.593	-0.00134		1.593	0.03259
									1.595	0.11564		1.594	-0.00152		1.594	0.03261
									1.596	0.11564		1.595	-0.00164		1.595	0.03262
									1.597	0.11565		1.596	-0.00168		1.596	0.03264
									1.598	0.11565		1.597	-0.00163		1.597	0.03265
									1.599	0.11566		1.598	-0.0015		1.598	0.03265
									1.6	0.11566		1.599	-0.00129		1.599	0.03265
									1.601	0.11567		1.6	-0.00102		1.6	0.03265
									1.602	0.11567		1.601	-0.000709872		1.601	0.03264
									1.603	0.11567		1.602	-0.000386439		1.602	0.03264
									1.604	0.11568		1.603	-7.84875e-05		1.603	0.03263
									1.605	0.11568		1.604	0.000186495		1.604	0.03263
									1.606	0.11569		1.605	0.000384527		1.605	0.03262
									1.607	0.11571		1.606	0.000497445		1.606	0.03261
									1.608	0.11573		1.607	0.00051468		1.607	0.03261
									1.609	0.11575		1.608	0.000434336		1.608	0.0326
									1.61	0.11578		1.609	0.00026344		1.609	0.03259
									1.611	0.11582		1.61	1.73519e-05		1.61	0.03259
									1.612	0.11585		1.611	-0.000281618		1.611	0.03258
									1.613	0.1159		1.612	-0.000606268		1.612	0.03258
									1.614	0.11594		1.613	-0.000927038		1.613	0.03258
									1.615	0.11599		1.614	-0.00121		1.614	0.03258
									1.616	0.11603		1.615	-0.00144		1.615	0.03258
									1.617	0.11607		1.616	-0.00159		1.616	0.03258
									1.618	0.1161		1.617	-0.00165		1.617	0.03257
									1.619	0.11614		1.618	-0.00161		1.618	0.03257
									1.62	0.11616		1.619	-0.00148		1.619	0.03256
									1.621	0.11618		1.62	-0.00127		1.62	0.03255
									1.622	0.11619		1.621	-0.00101		1.621	0.03254
									1.623	0.11619		1.622	-0.000721501		1.622	0.03253
									1.624	0.11618		1.623	-0.000431019		1.623	0.03253
									1.625	0.11617		1.624	-0.000170749		1.624	0.03253
									1.626	0.11616		1.625	3.2628e-05		1.625	0.03254
									1.627	0.11614		1.626	0.000157868		1.626	0.03255
									1.628	0.11612		1.627	0.000191243		1.627	0.03256
									1.629	0.11609		1.628	0.000127897		1.628	0.03257
									1.63	0.11607		1.629	-2.76426e-05		1.629	0.03258
									1.631	0.11604		1.63	-0.00026186		1.63	0.03259
									1.632	0.11602		1.631	-0.000553517		1.631	0.03259
									1.633	0.11599		1.632	-0.000875678		1.632	0.0326
									1.634	0.11597		1.633	-0.0012		1.633	0.0326
									1.635	0.11595		1.634	-0.00149		1.634	0.03261
									1.636	0.11592		1.635	-0.00173		1.635	0.03261
									1.637	0.1159		1.636	-0.00188		1.636	0.03262
									1.638	0.11587		1.637	-0.00194		1.637	0.03263
									1.639	0.11584		1.638	-0.00191		1.638	0.03263
									1.64	0.11581		1.639	-0.00178		1.639	0.03264
									1.641	0.11578		1.64	-0.00156		1.64	0.03264
									1.642	0.11574		1.641	-0.00129		1.641	0.03263
									1.643	0.1157		1.642	-0.000981667		1.642	0.03263
									1.644	0.11567		1.643	-0.00067385		1.643	0.03262
									1.645	0.11563		1.644	-0.000395406		1.644	0.03262
									1.646	0.1156		1.645	-0.000174532		1.645	0.03262
									1.647	0.11557		1.646	-3.37588e-05		1.646	0.03262
									1.648	0.11554		1.647	1.23556e-05		1.647	0.03263
									1.649	0.11552		1.648	-4.12355e-05		1.648	0.03264
									1.65	0.11551		1.649	-0.000189447		1.649	0.03266
									1.651	0.11551		1.65	-0.000417444		1.65	0.03268
									1.652	0.11552		1.651	-0.000701991		1.651	0.0327
									1.653	0.11553		1.652	-0.00101		1.652	0.03272
									1.654	0.11556		1.653	-0.00132		1.653	0.03274
									1.655	0.1156		1.654	-0.00159		1.654	0.03275
									1.656	0.11564		1.655	-0.00179		1.655	0.03275
									1.657	0.11568		1.656	-0.00189		1.656	0.03275
									1.658	0.11573		1.657	-0.0019		1.657	0.03274
									1.659	0.11578		1.658	-0.00179		1.658	0.03273
									1.66	0.11583		1.659	-0.00158		1.659	0.03272
									1.661	0.11588		1.66	-0.00128		1.66	0.0327
									1.662	0.11592		1.661	-0.000918624		1.661	0.03268
									1.663	0.11595		1.662	-0.000532587		1.662	0.03266
									1.664	0.11598		1.663	-0.000155649		1.663	0.03265
									1.665	0.116		1.664	0.000176031		1.664	0.03263
									1.666	0.11601		1.665	0.000430123		1.665	0.03262
									1.667	0.11601		1.666	0.000581504		1.666	0.03261
									1.668	0.116		1.667	0.000615006		1.667	0.03261
									1.669	0.11598		1.668	0.000527238		1.668	0.03261
									1.67	0.11596		1.669	0.000327294		1.669	0.03261
									1.671	0.11594		1.67	3.6231e-05		1.67	0.03262
									1.672	0.11592		1.671	-0.000314662		1.671	0.03263
									1.673	0.1159		1.672	-0.000686658		1.672	0.03264
									1.674	0.11587		1.673	-0.00104		1.673	0.03265
									1.675	0.11585		1.674	-0.00132		1.674	0.03266
									1.676	0.11584		1.675	-0.00151		1.675	0.03267
									1.677	0.11583		1.676	-0.00156		1.676	0.03268
									1.678	0.11582		1.677	-0.00147		1.677	0.03269
									1.679	0.11582		1.678	-0.00123		1.678	0.0327
									1.68	0.11582		1.679	-0.000838031		1.679	0.03272
									1.681	0.11583		1.68	-0.000334474		1.68	0.03274
									1.682	0.11583		1.681	0.000248356		1.681	0.03276
									1.683	0.11584		1.682	0.000864286		1.682	0.03279
									1.684	0.11585		1.683	0.00146		1.683	0.03282
									1.685	0.11586		1.684	0.00199		1.684	0.03285
									1.686	0.11586		1.685	0.00241		1.685	0.03288
									1.687	0.11586		1.686	0.00267		1.686	0.03291
									1.688	0.11587		1.687	0.00276		1.687	0.03294
									1.689	0.11586		1.688	0.00266		1.688	0.03297
									1.69	0.11586		1.689	0.0024		1.689	0.03299
									1.691	0.11586		1.69	0.00199		1.69	0.03301
									1.692	0.11586		1.691	0.00147		1.691	0.03302
									1.693	0.11586		1.692	0.000911131		1.692	0.03304
									1.694	0.11586		1.693	0.000358388		1.693	0.03305
									1.695	0.11587		1.694	-0.000125175		1.694	0.03305
									1.696	0.11588		1.695	-0.000485131		1.695	0.03305
									1.697	0.11589		1.696	-0.000677919		1.696	0.03305
									1.698	0.11591		1.697	-0.000675559		1.697	0.03305
									1.699	0.11594		1.698	-0.000468985		1.698	0.03305
									1.7	0.11597		1.699	-6.96447e-05		1.699	0.03305
									1.701	0.11601		1.7	0.000490896		1.7	0.03305
									1.702	0.11604		1.701	0.00116		1.701	0.03305
									1.703	0.11608		1.702	0.00189		1.702	0.03306
									1.704	0.11612		1.703	0.00259		1.703	0.03306
									1.705	0.11616		1.704	0.00319		1.704	0.03307
									1.706	0.11619		1.705	0.00364		1.705	0.03307
									1.707	0.11622		1.706	0.00389		1.706	0.03307
									1.708	0.11624		1.707	0.00389		1.707	0.03307
									1.709	0.11625		1.708	0.00364		1.708	0.03306
									1.71	0.11626		1.709	0.00317		1.709	0.03305
									1.711	0.11627		1.71	0.0025		1.71	0.03304
									1.712	0.11626		1.711	0.00172		1.711	0.03303
									1.713	0.11626		1.712	0.000890329		1.712	0.03302
									1.714	0.11624		1.713	0.000119621		1.713	0.03301
									1.715	0.11623		1.714	-0.000501182		1.714	0.03301
									1.716	0.11622		1.715	-0.000884984		1.715	0.03301
									1.717	0.11621		1.716	-0.000961807		1.716	0.03301
									1.718	0.1162		1.717	-0.000686849		1.717	0.03301
									1.719	0.11619		1.718	-4.65618e-05		1.718	0.03302
									1.72	0.11619		1.719	0.000937965		1.719	0.03302
									1.721	0.1162		1.72	0.00221		1.72	0.03303
									1.722	0.11621		1.721	0.00368		1.721	0.03303
									1.723	0.11623		1.722	0.00525		1.722	0.03303
									1.724	0.11625		1.723	0.00677		1.723	0.03303
									1.725	0.11628		1.724	0.00812		1.724	0.03304
									1.726	0.11631		1.725	0.00918		1.725	0.03304
									1.727	0.11635		1.726	0.00984		1.726	0.03305
									1.728	0.11639		1.727	0.01004		1.727	0.03306
									1.729	0.11643		1.728	0.00975		1.728	0.03306
									1.73	0.11646		1.729	0.00901		1.729	0.03307
									1.731	0.1165		1.73	0.00789		1.73	0.03307
									1.732	0.11653		1.731	0.00651		1.731	0.03307
									1.733	0.11656		1.732	0.00504		1.732	0.03306
									1.734	0.11659		1.733	0.00368		1.733	0.03305
									1.735	0.11661		1.734	0.00263		1.734	0.03303
									1.736	0.11663		1.735	0.00209		1.735	0.03302
									1.737	0.11665		1.736	0.00222		1.736	0.033
									1.738	0.11667		1.737	0.00316		1.737	0.03299
									1.739	0.11668		1.738	0.00496		1.738	0.03298
									1.74	0.1167		1.739	0.00762		1.739	0.03297
									1.741	0.11671		1.74	0.01104		1.74	0.03297
									1.742	0.11673		1.741	0.01506		1.741	0.03297
									1.743	0.11675		1.742	0.01943		1.742	0.03297
									1.744	0.11677		1.743	0.02386		1.743	0.03297
									1.745	0.11679		1.744	0.02804		1.744	0.03297
									1.746	0.11681		1.745	0.03164		1.745	0.03297
									1.747	0.11684		1.746	0.03438		1.746	0.03298
									1.748	0.11686		1.747	0.03606		1.747	0.03298
									1.749	0.11689		1.748	0.03655		1.748	0.03299
									1.75	0.11691		1.749	0.0359		1.749	0.03299
									1.751	0.11693		1.75	0.03428		1.75	0.03299
									1.752	0.11695		1.751	0.03206		1.751	0.033
									1.753	0.11696		1.752	0.02977		1.752	0.033
									1.754	0.11697		1.753	0.02812		1.753	0.03299
									1.755	0.11698		1.754	0.02795		1.754	0.03299
									1.756	0.11698		1.755	0.03019		1.755	0.03298
									1.757	0.11698		1.756	0.03586		1.756	0.03298
									1.758	0.11698		1.757	0.04594		1.757	0.03297
									1.759	0.11698		1.758	0.06137		1.758	0.03297
									1.76	0.11697		1.759	0.08295		1.759	0.03297
									1.761	0.11697		1.76	0.11128		1.76	0.03298
									1.762	0.11696		1.761	0.14668		1.761	0.03298
									1.763	0.11696		1.762	0.18919		1.762	0.03299
									1.764	0.11695		1.763	0.23849		1.763	0.033
									1.765	0.11695		1.764	0.29393		1.764	0.03301
									1.766	0.11695		1.765	0.35445		1.765	0.03302
									1.767	0.11695		1.766	0.41871		1.766	0.03302
									1.768	0.11696		1.767	0.48504		1.767	0.03302
									1.769	0.11696		1.768	0.55154		1.768	0.03302
									1.77	0.11696		1.769	0.61617		1.769	0.03302
									1.771	0.11697		1.77	0.67681		1.77	0.03301
									1.772	0.11697		1.771	0.73137		1.771	0.03301
									1.773	0.11696		1.772	0.77791		1.772	0.033
									1.774	0.11696		1.773	0.81467		1.773	0.033
									1.775	0.11695		1.774	0.84025		1.774	0.033
									1.776	0.11694		1.775	0.85358		1.775	0.033
									1.777	0.11692		1.776	0.85407		1.776	0.033
									1.778	0.1169		1.777	0.84158		1.777	0.033
									1.779	0.11687		1.778	0.81646		1.778	0.03299
									1.78	0.11684		1.779	0.77951		1.779	0.03299
									1.781	0.11681		1.78	0.73196		1.78	0.03299
									1.782	0.11678		1.781	0.67543		1.781	0.03299
									1.783	0.11674		1.782	0.6118		1.782	0.03299
									1.784	0.11671		1.783	0.54317		1.783	0.03299
									1.785	0.11667		1.784	0.47176		1.784	0.03299
									1.786	0.11664		1.785	0.39974		1.785	0.033
									1.787	0.11662		1.786	0.32923		1.786	0.033
									1.788	0.11659		1.787	0.26215		1.787	0.03299
									1.789	0.11658		1.788	0.20015		1.788	0.03299
									1.79	0.11657		1.789	0.14455		1.789	0.03298
									1.791	0.11657		1.79	0.09631		1.79	0.03298
									1.792	0.11657		1.791	0.05602		1.791	0.03297
									1.793	0.11659		1.792	0.02385		1.792	0.03296
									1.794	0.11661		1.793	-0.000360185		1.793	0.03295
									1.795	0.11663		1.794	-0.01711		1.794	0.03294
									1.796	0.11667		1.795	-0.02716		1.795	0.03294
									1.797	0.1167		1.796	-0.03149		1.796	0.03294
									1.798	0.11675		1.797	-0.03119		1.797	0.03294
									1.799	0.11679		1.798	-0.02743		1.798	0.03294
									1.8	0.11684		1.799	-0.02137		1.799	0.03294
									1.801	0.1169		1.8	-0.01408		1.8	0.03295
									1.802	0.11695		1.801	-0.00653		1.801	0.03295
									1.803	0.117		1.802	0.000496033		1.802	0.03296
									1.804	0.11705		1.803	0.00639		1.803	0.03296
									1.805	0.1171		1.804	0.01076		1.804	0.03297
									1.806	0.11715		1.805	0.01341		1.805	0.03297
									1.807	0.1172		1.806	0.01431		1.806	0.03296
									1.808	0.11724		1.807	0.01362		1.807	0.03296
									1.809	0.11728		1.808	0.0116		1.808	0.03295
									1.81	0.11731		1.809	0.0086		1.809	0.03294
									1.811	0.11734		1.81	0.00502		1.81	0.03293
									1.812	0.11737		1.811	0.00126		1.811	0.03293
									1.813	0.11739		1.812	-0.00231		1.812	0.03292
									1.814	0.11741		1.813	-0.00537		1.813	0.03293
									1.815	0.11742		1.814	-0.00768		1.814	0.03293
									1.816	0.11743		1.815	-0.0091		1.815	0.03295
									1.817	0.11744		1.816	-0.00958		1.816	0.03297
									1.818	0.11745		1.817	-0.00916		1.817	0.03299
									1.819	0.11746		1.818	-0.00795		1.818	0.03301
									1.82	0.11747		1.819	-0.00614		1.819	0.03304
									1.821	0.11748		1.82	-0.00393		1.82	0.03306
									1.822	0.11748		1.821	-0.00156		1.821	0.03309
									1.823	0.11749		1.822	0.000732087		1.822	0.03311
									1.824	0.11751		1.823	0.00275		1.823	0.03312
									1.825	0.11752		1.824	0.00434		1.824	0.03314
									1.826	0.11753		1.825	0.00537		1.825	0.03316
									1.827	0.11754		1.826	0.00581		1.826	0.03318
									1.828	0.11756		1.827	0.00566		1.827	0.0332
									1.829	0.11757		1.828	0.00497		1.828	0.03322
									1.83	0.11757		1.829	0.00386		1.829	0.03325
									1.831	0.11758		1.83	0.00245		1.83	0.03328
									1.832	0.11757		1.831	0.000906604		1.831	0.03332
									1.833	0.11757		1.832	-0.000621891		1.832	0.03336
									1.834	0.11755		1.833	-0.00199		1.833	0.03341
									1.835	0.11753		1.834	-0.00308		1.834	0.03347
									1.836	0.1175		1.835	-0.0038		1.835	0.03353
									1.837	0.11746		1.836	-0.00412		1.836	0.03362
									1.838	0.11741		1.837	-0.00401		1.837	0.03373
									1.839	0.11736		1.838	-0.00353		1.838	0.03386
									1.84	0.11731		1.839	-0.00274		1.839	0.03402
									1.841	0.11725		1.84	-0.00173		1.84	0.03421
									1.842	0.11719		1.841	-0.000609501		1.841	0.03443
									1.843	0.11712		1.842	0.00049953		1.842	0.03469
									1.844	0.11707		1.843	0.00149		1.843	0.03499
									1.845	0.11701		1.844	0.00228		1.844	0.03533
									1.846	0.11697		1.845	0.00278		1.845	0.03569
									1.847	0.11693		1.846	0.00298		1.846	0.03609
									1.848	0.1169		1.847	0.00285		1.847	0.03652
									1.849	0.11688		1.848	0.00242		1.848	0.03697
									1.85	0.11687		1.849	0.00174		1.849	0.03743
									1.851	0.11687		1.85	0.000894258		1.85	0.03789
									1.852	0.11688		1.851	-4.04073e-05		1.851	0.03835
									1.853	0.1169		1.852	-0.000968742		1.852	0.0388
									1.854	0.11692		1.853	-0.0018		1.853	0.03923
									1.855	0.11695		1.854	-0.00246		1.854	0.03964
									1.856	0.11698		1.855	-0.00289		1.855	0.04002
									1.857	0.11701		1.856	-0.00306		1.856	0.04036
									1.858	0.11704		1.857	-0.00294		1.857	0.04068
									1.859	0.11706		1.858	-0.00258		1.858	0.04096
									1.86	0.11708		1.859	-0.00199		1.859	0.04122
									1.861	0.11709		1.86	-0.00125		1.86	0.04145
									1.862	0.1171		1.861	-0.000435167		1.861	0.04166
									1.863	0.11709		1.862	0.000382937		1.862	0.04186
									1.864	0.11708		1.863	0.00112		1.863	0.04204
									1.865	0.11706		1.864	0.00171		1.864	0.04221
									1.866	0.11704		1.865	0.0021		1.865	0.04238
									1.867	0.11701		1.866	0.00225		1.866	0.04253
									1.868	0.11697		1.867	0.00215		1.867	0.04268
									1.869	0.11694		1.868	0.00181		1.868	0.04282
									1.87	0.11691		1.869	0.00127		1.869	0.04295
									1.871	0.11688		1.87	0.000589455		1.87	0.04307
									1.872	0.11685		1.871	-0.000175749		1.871	0.04318
									1.873	0.11683		1.872	-0.000946652		1.872	0.04328
									1.874	0.11682		1.873	-0.00165		1.873	0.04338
									1.875	0.11681		1.874	-0.00221		1.874	0.04346
									1.876	0.11681		1.875	-0.00259		1.875	0.04353
									1.877	0.11681		1.876	-0.00273		1.876	0.04359
									1.878	0.11682		1.877	-0.00263		1.877	0.04364
									1.879	0.11683		1.878	-0.00229		1.878	0.04369
									1.88	0.11685		1.879	-0.00175		1.879	0.04373
									1.881	0.11686		1.88	-0.00105		1.88	0.04378
									1.882	0.11687		1.881	-0.000246972		1.881	0.04382
									1.883	0.11688		1.882	0.000573345		1.882	0.04386
									1.884	0.11689		1.883	0.00134		1.883	0.0439
									1.885	0.11689		1.884	0.00199		1.884	0.04394
									1.886	0.11689		1.885	0.00245		1.885	0.04397
									1.887	0.11688		1.886	0.00269		1.886	0.044
									1.888	0.11686		1.887	0.00269		1.887	0.04402
									1.889	0.11684		1.888	0.00244		1.888	0.04404
									1.89	0.11682		1.889	0.00199		1.889	0.04405
									1.891	0.1168		1.89	0.00136		1.89	0.04406
									1.892	0.11678		1.891	0.000641493		1.891	0.04407
									1.893	0.11676		1.892	-0.00010135		1.892	0.04408
									1.894	0.11674		1.893	-0.000781432		1.893	0.04408
									1.895	0.11673		1.894	-0.00132		1.894	0.04409
									1.896	0.11673		1.895	-0.00164		1.895	0.04411
									1.897	0.11674		1.896	-0.00169		1.896	0.04412
									1.898	0.11676		1.897	-0.00144		1.897	0.04413
									1.899	0.11678		1.898	-0.000881331		1.898	0.04414
									1.9	0.11682		1.899	-4.09296e-05		1.899	0.04414
									1.901	0.11686		1.9	0.00103		1.9	0.04414
									1.902	0.11691		1.901	0.00226		1.901	0.04414
									1.903	0.11696		1.902	0.00355		1.902	0.04414
									1.904	0.11702		1.903	0.00479		1.903	0.04414
									1.905	0.11708		1.904	0.00587		1.904	0.04414
									1.906	0.11713		1.905	0.00669		1.905	0.04414
									1.907	0.11718		1.906	0.00716		1.906	0.04414
									1.908	0.11722		1.907	0.00722		1.907	0.04415
									1.909	0.11725		1.908	0.00683		1.908	0.04415
									1.91	0.11727		1.909	0.00601		1.909	0.04415
									1.911	0.11728		1.91	0.00482		1.91	0.04415
									1.912	0.11728		1.911	0.00334		1.911	0.04415
									1.913	0.11727		1.912	0.00173		1.912	0.04415
									1.914	0.11725		1.913	0.000144302		1.913	0.04416
									1.915	0.11722		1.914	-0.0012		1.914	0.04416
									1.916	0.11719		1.915	-0.00209		1.915	0.04416
									1.917	0.11715		1.916	-0.00229		1.916	0.04416
									1.918	0.11711		1.917	-0.0016		1.917	0.04416
									1.919	0.11707		1.918	0.000179837		1.918	0.04416
									1.92	0.11703		1.919	0.0032		1.919	0.04415
									1.921	0.11699		1.92	0.00758		1.92	0.04414
									1.922	0.11697		1.921	-0.00148		1.921	0.04413
									1.923	0.11695		1.922	-0.00143		1.922	0.04411
									1.924	0.11693		1.923	-0.00135		1.923	0.04409
									1.925	0.11692		1.924	-0.00126		1.924	0.04407
									1.926	0.11692		1.925	-0.00118		1.925	0.04406
									1.927	0.11692		1.926	-0.00112		1.926	0.04406
									1.928	0.11692		1.927	-0.00109		1.927	0.04406
									1.929	0.11693		1.928	-0.00109		1.928	0.04407
									1.93	0.11693		1.929	-0.00113		1.929	0.04409
									1.931	0.11693		1.93	-0.00121		1.93	0.04411
									1.932	0.11693		1.931	-0.00132		1.931	0.04412
									1.933	0.11693		1.932	-0.00144		1.932	0.04413
									1.934	0.11692		1.933	-0.00156		1.933	0.04413
									1.935	0.11691		1.934	-0.00165		1.934	0.04413
									1.936	0.1169		1.935	-0.0017		1.935	0.04411
									1.937	0.11689		1.936	-0.0017		1.936	0.04409
									1.938	0.11689		1.937	-0.00162		1.937	0.04407
									1.939	0.11688		1.938	-0.00146		1.938	0.04406
									1.94	0.11688		1.939	-0.00122		1.939	0.04405
									1.941	0.11689		1.94	-0.000924967		1.94	0.04405
									1.942	0.11692		1.941	-0.000577387		1.941	0.04405
									1.943	0.11695		1.942	-0.000206549		1.942	0.04406
									1.944	0.11699		1.943	0.000158514		1.943	0.04408
									1.945	0.11704		1.944	0.000487147		1.944	0.04409
									1.946	0.1171		1.945	0.00075026		1.945	0.0441
									1.947	0.11717		1.946	0.000923583		1.946	0.04411
									1.948	0.11724		1.947	0.000990632		1.947	0.0441
									1.949	0.11731		1.948	0.000945054		1.948	0.04409
									1.95	0.11739		1.949	0.00079204		1.949	0.04407
									1.951	0.11746		1.95	0.000548607		1.95	0.04404
									1.952	0.11753		1.951	0.000242608		1.951	0.04402
									1.953	0.11759		1.952	-8.94785e-05		1.952	0.044
									1.954	0.11766		1.953	-0.000405853		1.953	0.04398
									1.955	0.11773		1.954	-0.000663505		1.954	0.04397
									1.956	0.1178		1.955	-0.000822751		1.955	0.04396
									1.957	0.1179		1.956	-0.000851738		1.956	0.04396
									1.958	0.11802		1.957	-0.000730445		1.957	0.04396
									1.959	0.11819		1.958	-0.00394		1.958	0.04397
									1.96	0.11842		1.959	-0.0025		1.959	0.04397
									1.961	0.11871		1.96	-0.001		1.96	0.04397
									1.962	0.11909		1.961	0.000396532		1.961	0.04397
									1.963	0.11958		1.962	0.00158		1.962	0.04397
									1.964	0.12019		1.963	0.00246		1.963	0.04397
									1.965	0.12092		1.964	0.003		1.964	0.04397
									1.966	0.12179		1.965	0.00317		1.965	0.04397
									1.967	0.12281		1.966	0.00301		1.966	0.04396
									1.968	0.12398		1.967	0.00256		1.967	0.04395
									1.969	0.12529		1.968	0.0019		1.968	0.04395
									1.97	0.12674		1.969	0.00109		1.969	0.04395
									1.971	0.12832		1.97	0.000238992		1.97	0.04395
									1.972	0.13		1.971	-0.000581986		1.971	0.04396
									1.973	0.13177		1.972	-0.0013		1.972	0.04397
									1.974	0.1336		1.973	-0.00185		1.973	0.04399
									1.975	0.13547		1.974	-0.0022		1.974	0.04402
									1.976	0.13734		1.975	-0.00234		1.975	0.04404
									1.977	0.13919		1.976	-0.00226		1.976	0.04407
									1.978	0.14098		1.977	-0.00199		1.977	0.04409
									1.979	0.1427		1.978	-0.00158		1.978	0.04411
									1.98	0.14431		1.979	-0.00106		1.979	0.04411
									1.981	0.14579		1.98	-0.000504088		1.98	0.04411
									1.982	0.14713		1.981	3.66646e-05		1.981	0.0441
									1.983	0.14832		1.982	0.000506781		1.982	0.04409
									1.984	0.14935		1.983	0.00086131		1.983	0.04407
									1.985	0.15021		1.984	0.00107		1.984	0.04405
									1.986	0.15091		1.985	0.00111		1.985	0.04403
									1.987	0.15147		1.986	0.000983163		1.986	0.04402
									1.988	0.15188		1.987	0.000704031		1.987	0.04401
									1.989	0.15217		1.988	0.000298897		1.988	0.044
									1.99	0.15235		1.989	-0.000194425		1.989	0.044
									1.991	0.15245		1.99	-0.00073137		1.99	0.044
									1.992	0.15247		1.991	-0.00126		1.991	0.04401
									1.993	0.15245		1.992	-0.00175		1.992	0.04401
									1.994	0.15239		1.993	-0.00215		1.993	0.04401
									1.995	0.15231		1.994	-0.00243		1.994	0.04401
									1.996	0.15223		1.995	-0.00257		1.995	0.04401
									1.997	0.15215		1.996	-0.00257		1.996	0.044
[truncated: 8,256 more rows]

## Sheet: Figure 3c-e,g,h
	Figure 3c			Figure 3d			Figure 3e			Figure 3g				Figure 3h
	Time	Voltage		Time	Current		Time	Transferred charge		Time	Surface voltage	Conservation rate of surface potential		Resistance	Voltage	Current	Power
	s	V		s	nA		s	nC		min	kV	%		Ω	V	nA	nW
	2.08341e-07	0.23118		3.14368e-08	-0.1831		0.001	-0.00739		0	22	100		1000	0	62	0
	0.001	0.24801		0.001	-0.27515		0.002	-0.00592		1	21.72	98.7273		3300	0	62	0
	0.002	0.26235		0.002	-0.35874		0.003	-0.00461		2	21.48	97.6364		10000	0	62	0
	0.003	0.27409		0.003	-0.42896		0.004	-0.0035		3	21.33	96.9545		33000	0	61.9	0
	0.004	0.28334		0.004	-0.48185		0.005	-0.00263		5	20.95	95.2273		91000	0	61.9	0
	0.005	0.29039		0.005	-0.51471		0.006	-0.00204		10	20.3	92.2727		330000	0.02	61	1.22
	0.006	0.29565		0.006	-0.52621		0.007	-0.00174		20	21.04	95.6364		1000000	0.14	60	8.4
	0.007	0.29962		0.007	-0.51654		0.008	-0.00173		30	19.68	89.4545		3300000	0.24	58.5	14.04
	0.008	0.30284		0.008	-0.48728		0.009	-0.00201		45	19.2	87.2727		10000000	0.52	56.8	29.536
	0.009	0.30583		0.009	-0.44133		0.01	-0.00257		60	18.96	86.1818		25000000	0.96	55	52.8
	0.01	0.30904		0.01	-0.38261		0.011	-0.00336		120	17.78	80.8182		100000000	1.79	51.5	92.185
	0.011	0.3128		0.011	-0.31577		0.012	-0.00435		240	16.85	76.5909		200000000	2.71	48	130.08
	0.012	0.31731		0.012	-0.24584		0.013	-0.00551		410	16.13	73.3182		300000000	3	45.8	137.4
	0.013	0.3226		0.013	-0.17781		0.014	-0.00678		550	15.81	71.8636		500000000	3.49	38	132.62
	0.014	0.32855		0.014	-0.11629		0.015	-0.00812		670	15.49	70.4091		1000000000	3.8	28.4	107.92
	0.015	0.33485		0.015	-0.06517		0.016	-0.00948		840	15.22	69.1818		2000000000	3.92	22.8	89.376
	0.016	0.34108		0.016	-0.02738		0.017	-0.01082		960	15.04	68.3636		5000000000	4	14	56
	0.017	0.34672		0.017	-0.00463		0.018	-0.0121		1080	14.82	67.3636		10000000000	4	3.72	14.88
	0.018	0.35117		0.018	0.00257		0.019	-0.0133		1200	14.65	66.5909		11000000000	4	3	12
	0.019	0.35384		0.019	-0.00502		0.02	-0.01439		1340	14.56	66.1818
	0.02	0.35416		0.02	-0.02553		0.021	-0.01535		1500	14.48	65.8182
	0.021	0.35168		0.021	-0.05617		0.022	-0.01617		1650	14.43	65.5909
	0.022	0.34603		0.022	-0.09346		0.023	-0.01686		1800	14.4	65.4545
	0.023	0.33704		0.023	-0.13358		0.024	-0.01741
	0.024	0.32469		0.024	-0.17267		0.025	-0.01783
	0.025	0.30915		0.025	-0.20715		0.026	-0.01814
	0.026	0.29077		0.026	-0.234		0.027	-0.01834
	0.027	0.27006		0.027	-0.25097		0.028	-0.01845
	0.028	0.24765		0.028	-0.25675		0.029	-0.01849
	0.029	0.22425		0.029	-0.25102		0.03	-0.01846
	0.03	0.20063		0.03	-0.23445		0.031	-0.01839
	0.031	0.17753		0.031	-0.20856		0.032	-0.01828
	0.032	0.15566		0.032	-0.17562		0.033	-0.01814
	0.033	0.13559		0.033	-0.13836		0.034	-0.01798
	0.034	0.11781		0.034	-0.09975		0.035	-0.0178
	0.035	0.10262		0.035	-0.06275		0.036	-0.01762
	0.036	0.09016		0.036	-0.03005		0.037	-0.01742
	0.037	0.08041		0.037	-0.00385		0.038	-0.01722
	0.038	0.07319		0.038	0.01427		0.039	-0.01702
	0.039	0.06819		0.039	0.0235		0.04	-0.01681
	0.04	0.06499		0.04	0.02376		0.041	-0.01659
	0.041	0.06313		0.041	0.01572		0.042	-0.01637
	0.042	0.06211		0.042	0.000636432		0.043	-0.01614
	0.043	0.06149		0.043	-0.01974		0.044	-0.01589
	0.044	0.06084		0.044	-0.0434		0.045	-0.01563
	0.045	0.05989		0.045	-0.06826		0.046	-0.01534
	0.046	0.05845		0.046	-0.09239		0.047	-0.01503
	0.047	0.05647		0.047	-0.11413		0.048	-0.01469
	0.048	0.05406		0.048	-0.13231		0.049	-0.0143
	0.049	0.05144		0.049	-0.1463		0.05	-0.01388
	0.05	0.04896		0.05	-0.15602		0.051	-0.01341
	0.051	0.04703		0.051	-0.16197		0.052	-0.01289
	0.052	0.04614		0.052	-0.16512		0.053	-0.01232
	0.053	0.04678		0.053	-0.16679		0.054	-0.01172
	0.054	0.0494		0.054	-0.16848		0.055	-0.01109
	0.055	0.05441		0.055	-0.17172		0.056	-0.01045
	0.056	0.06211		0.056	-0.1779		0.057	-0.00982
	0.057	0.07267		0.057	-0.18808		0.058	-0.00922
	0.058	0.08616		0.058	-0.2029		0.059	-0.00868
	0.059	0.10245		0.059	-0.22248		0.06	-0.00823
	0.06	0.12132		0.06	-0.24639		0.061	-0.0079
	0.061	0.14239		0.061	-0.27369		0.062	-0.00772
	0.062	0.16518		0.062	-0.30301		0.063	-0.00773
	0.063	0.18914		0.063	-0.33262		0.064	-0.00793
	0.064	0.21367		0.064	-0.36064		0.065	-0.00836
	0.065	0.23815		0.065	-0.38516		0.066	-0.00901
	0.066	0.26199		0.066	-0.40447		0.067	-0.00989
	0.067	0.28466		0.067	-0.41714		0.068	-0.01099
	0.068	0.3057		0.068	-0.42222		0.069	-0.01227
	0.069	0.32474		0.069	-0.41929		0.07	-0.01371
	0.07	0.34154		0.07	-0.40854		0.071	-0.01526
	0.071	0.35594		0.071	-0.39072		0.072	-0.01687
	0.072	0.3679		0.072	-0.36711		0.073	-0.01848
	0.073	0.37749		0.073	-0.33942		0.074	-0.02004
	0.074	0.38481		0.074	-0.30964		0.075	-0.02147
	0.075	0.39003		0.075	-0.27989		0.076	-0.02272
	0.076	0.39336		0.076	-0.25223		0.077	-0.02374
	0.077	0.39499		0.077	-0.22854		0.078	-0.02449
	0.078	0.39509		0.078	-0.21032		0.079	-0.02493
	0.079	0.3938		0.079	-0.19862		0.08	-0.02505
	0.08	0.39121		0.08	-0.19397		0.081	-0.02484
	0.081	0.38736		0.081	-0.19631		0.082	-0.02431
	0.082	0.38223		0.082	-0.20509		0.083	-0.0235
	0.083	0.37577		0.083	-0.21924		0.084	-0.02244
	0.084	0.3679		0.084	-0.23736		0.085	-0.02118
	0.085	0.35855		0.085	-0.25781		0.086	-0.01978
	0.086	0.34763		0.086	-0.27885		0.087	-0.01831
	0.087	0.33513		0.087	-0.29879		0.088	-0.01684
	0.088	0.32107		0.088	-0.31615		0.089	-0.01541
	0.089	0.30555		0.089	-0.32973		0.09	-0.01411
	0.09	0.28876		0.09	-0.33872		0.091	-0.01296
	0.091	0.27098		0.091	-0.34274		0.092	-0.01203
	0.092	0.25258		0.092	-0.34183		0.093	-0.01132
	0.093	0.23399		0.093	-0.33643		0.094	-0.01085
	0.094	0.21571		0.094	-0.3273		0.095	-0.01062
	0.095	0.19828		0.095	-0.31544		0.096	-0.01062
	0.096	0.18224		0.096	-0.30196		0.097	-0.01081
	0.097	0.16809		0.097	-0.28798		0.098	-0.01116
	0.098	0.15631		0.098	-0.27456		0.099	-0.01162
	0.099	0.14725		0.099	-0.26251		0.1	-0.01214
	0.1	0.14118		0.1	-0.25246		0.101	-0.01266
	0.101	0.13823		0.101	-0.24468		0.102	-0.01314
	0.102	0.13839		0.102	-0.2392		0.103	-0.01353
	0.103	0.14151		0.103	-0.23576		0.104	-0.01378
	0.104	0.14729		0.104	-0.23388		0.105	-0.01388
	0.105	0.15533		0.105	-0.23293		0.106	-0.01379
	0.106	0.1651		0.106	-0.23224		0.107	-0.01351
	0.107	0.17603		0.107	-0.23115		0.108	-0.01304
	0.108	0.1875		0.108	-0.22909		0.109	-0.01239
	0.109	0.19889		0.109	-0.2257		0.11	-0.01158
	0.11	0.2096		0.11	-0.22079		0.111	-0.01064
	0.111	0.21912		0.111	-0.21441		0.112	-0.00961
	0.112	0.22703		0.112	-0.20683		0.113	-0.00852
	0.113	0.233		0.113	-0.19849		0.114	-0.00742
	0.114	0.23685		0.114	-0.18998		0.115	-0.00634
	0.115	0.23854		0.115	-0.18191		0.116	-0.00532
	0.116	0.23813		0.116	-0.17487		0.117	-0.0044
	0.117	0.2358		0.117	-0.16934		0.118	-0.0036
	0.118	0.23185		0.118	-0.16563		0.119	-0.00295
	0.119	0.22661		0.119	-0.16382		0.12	-0.00247
	0.12	0.22049		0.12	-0.16374		0.121	-0.00216
	0.121	0.21387		0.121	-0.16497		0.122	-0.00203
	0.122	0.20714		0.122	-0.16686		0.123	-0.00208
	0.123	0.20063		0.123	-0.16861		0.124	-0.0023
	0.124	0.19463		0.124	-0.16929		0.125	-0.00268
	0.125	0.18933		0.125	-0.168		0.126	-0.0032
	0.126	0.18484		0.126	-0.1639		0.127	-0.00385
	0.127	0.1812		0.127	-0.15633		0.128	-0.0046
	0.128	0.17837		0.128	-0.14487		0.129	-0.00544
	0.129	0.17624		0.129	-0.12942		0.13	-0.00634
	0.13	0.17467		0.13	-0.11021		0.131	-0.00728
	0.131	0.1735		0.131	-0.0878		0.132	-0.00823
	0.132	0.17257		0.132	-0.06304		0.133	-0.00917
	0.133	0.17176		0.133	-0.03706		0.134	-0.01008
	0.134	0.17096		0.134	-0.01111		0.135	-0.01094
	0.135	0.17015		0.135	0.01348		0.136	-0.01173
	0.136	0.16936		0.136	0.03542		0.137	-0.01244
	0.137	0.16868		0.137	0.05358		0.138	-0.01306
	0.138	0.16825		0.138	0.06705		0.139	-0.01358
	0.139	0.16827		0.139	0.07528		0.14	-0.014
	0.14	0.16896		0.14	0.07803		0.141	-0.01432
	0.141	0.17053		0.141	0.07547		0.142	-0.01454
	0.142	0.17317		0.142	0.06814		0.143	-0.01467
	0.143	0.17704		0.143	0.05688		0.144	-0.01474
	0.144	0.18222		0.144	0.04279		0.145	-0.01475
	0.145	0.18872		0.145	0.0271		0.146	-0.01473
	0.146	0.19644		0.146	0.01114		0.147	-0.01471
	0.147	0.20519		0.147	-0.00387		0.148	-0.01471
	0.148	0.21469		0.148	-0.01681		0.149	-0.01474
	0.149	0.22458		0.149	-0.02682		0.15	-0.01484
	0.15	0.23443		0.15	-0.03333		0.151	-0.01501
	0.151	0.24379		0.151	-0.03608		0.152	-0.01528
	0.152	0.25219		0.152	-0.03514		0.153	-0.01564
	0.153	0.2592		0.153	-0.03086		0.154	-0.0161
	0.154	0.26445		0.154	-0.02387		0.155	-0.01665
	0.155	0.26762		0.155	-0.01491		0.156	-0.01728
	0.156	0.26855		0.156	-0.00485		0.157	-0.01796
	0.157	0.26716		0.157	0.00547		0.158	-0.01866
	0.158	0.26352		0.158	0.01532		0.159	-0.01935
	0.159	0.25783		0.159	0.0241		0.16	-0.02
	0.16	0.25041		0.16	0.03147		0.161	-0.02058
	0.161	0.24168		0.161	0.0373		0.162	-0.02105
	0.162	0.23211		0.162	0.04173		0.163	-0.02138
	0.163	0.22224		0.163	0.04511		0.164	-0.02154
	0.164	0.2126		0.164	0.04796		0.165	-0.02153
	0.165	0.2037		0.165	0.05092		0.166	-0.02133
	0.166	0.19597		0.166	0.05461		0.167	-0.02095
	0.167	0.18977		0.167	0.05964		0.168	-0.02039
	0.168	0.18533		0.168	0.06645		0.169	-0.01968
	0.169	0.18277		0.169	0.07529		0.17	-0.01885
	0.17	0.18206		0.17	0.08617		0.171	-0.01794
	0.171	0.18306		0.171	0.09885		0.172	-0.01698
	0.172	0.18551		0.172	0.11282		0.173	-0.01602
	0.173	0.18907		0.173	0.12737		0.174	-0.01509
	0.174	0.19333		0.174	0.14163		0.175	-0.01425
	0.175	0.19787		0.175	0.15464		0.176	-0.01353
	0.176	0.20225		0.176	0.16548		0.177	-0.01295
	0.177	0.20609		0.177	0.17329		0.178	-0.01252
	0.178	0.20907		0.178	0.17741		0.179	-0.01226
	0.179	0.21096		0.179	0.17743		0.18	-0.01215
	0.18	0.21163		0.18	0.17326		0.181	-0.01219
	0.181	0.21106		0.181	0.16509		0.182	-0.01234
	0.182	0.20933		0.182	0.15345		0.183	-0.01257
	0.183	0.20663		0.183	0.13917		0.184	-0.01284
	0.184	0.20321		0.184	0.12325		0.185	-0.0131
	0.185	0.19937		0.185	0.10688		0.186	-0.01331
	0.186	0.19546		0.186	0.09127		0.187	-0.01342
	0.187	0.19177		0.187	0.07758		0.188	-0.01339
	0.188	0.18859		0.188	0.06681		0.189	-0.01319
	0.189	0.18615		0.189	0.05976		0.19	-0.01279
	0.19	0.18457		0.19	0.0569		0.191	-0.0122
	0.191	0.18389		0.191	0.05839		0.192	-0.0114
	0.192	0.18408		0.192	0.06405		0.193	-0.01042
	0.193	0.18498		0.193	0.07338		0.194	-0.00927
	0.194	0.18636		0.194	0.0856		0.195	-0.00801
	0.195	0.18796		0.195	0.09974		0.196	-0.00666
	0.196	0.18945		0.196	0.11468		0.197	-0.0053
	0.197	0.19052		0.197	0.12932		0.198	-0.00397
	0.198	0.19087		0.198	0.14257		0.199	-0.00272
	0.199	0.19027		0.199	0.15354		0.2	-0.00163
	0.2	0.18854		0.2	0.16151		0.201	-0.00073363
	0.201	0.18563		0.201	0.16603		0.202	-7.80132e-05
	0.202	0.18156		0.202	0.16692		0.203	0.000302549
	0.203	0.17646		0.203	0.16426		0.204	0.000384839
	0.204	0.17056		0.204	0.15837		0.205	0.000157263
	0.205	0.16418		0.205	0.14972		0.206	-0.000379993
	0.206	0.15768		0.206	0.13891		0.207	-0.00122
	0.207	0.15146		0.207	0.12654		0.208	-0.00233
	0.208	0.14592		0.208	0.1132		0.209	-0.00368
	0.209	0.14143		0.209	0.09933		0.21	-0.00525
	0.21	0.1383		0.21	0.08522		0.211	-0.00698
	0.211	0.13676		0.211	0.07097		0.212	-0.00884
	0.212	0.13693		0.212	0.05646		0.213	-0.01076
	0.213	0.13882		0.213	0.04141		0.214	-0.01272
	0.214	0.14233		0.214	0.02539		0.215	-0.01467
	0.215	0.14722		0.215	0.0079		0.216	-0.01657
	0.216	0.1532		0.216	-0.01155		0.217	-0.01839
	0.217	0.15987		0.217	-0.0334		0.218	-0.02009
	0.218	0.16679		0.218	-0.05792		0.219	-0.02167
	0.219	0.17348		0.219	-0.08516		0.22	-0.02309
	0.22	0.1795		0.22	-0.11491		0.221	-0.02434
	0.221	0.18442		0.221	-0.14669		0.222	-0.02543
	0.222	0.18789		0.222	-0.17972		0.223	-0.02633
	0.223	0.18962		0.223	-0.21299		0.224	-0.02705
	0.224	0.18944		0.224	-0.24531		0.225	-0.02757
	0.225	0.18727		0.225	-0.27539		0.226	-0.02791
	0.226	0.18313		0.226	-0.30192		0.227	-0.02807
	0.227	0.17714		0.227	-0.32372		0.228	-0.02804
	0.228	0.16951		0.228	-0.33979		0.229	-0.02783
	0.229	0.1605		0.229	-0.34941		0.23	-0.02745
	0.23	0.15042		0.23	-0.35226		0.231	-0.02691
	0.231	0.1396		0.231	-0.34837		0.232	-0.02624
	0.232	0.12838		0.232	-0.33821		0.233	-0.02544
	0.233	0.11707		0.233	-0.32263		0.234	-0.02454
	0.234	0.10595		0.234	-0.30283		0.235	-0.02358
	0.235	0.09528		0.235	-0.28025		0.236	-0.02258
	0.236	0.08523		0.236	-0.2565		0.237	-0.02158
	0.237	0.07595		0.237	-0.23323		0.238	-0.02062
	0.238	0.06755		0.238	-0.21203		0.239	-0.01974
	0.239	0.06006		0.239	-0.19429		0.24	-0.01897
	0.24	0.05353		0.24	-0.18114		0.241	-0.01835
	0.241	0.04795		0.241	-0.17336		0.242	-0.01789
	0.242	0.04333		0.242	-0.17134		0.243	-0.01762
	0.243	0.03964		0.243	-0.17508		0.244	-0.01754
	0.244	0.03687		0.244	-0.1842		0.245	-0.01766
	0.245	0.03503		0.245	-0.19799		0.246	-0.01795
	0.246	0.03409		0.246	-0.21549		0.247	-0.0184
	0.247	0.03407		0.247	-0.23556		0.248	-0.01896
	0.248	0.03494		0.248	-0.25702		0.249	-0.0196
	0.249	0.03667		0.249	-0.2787		0.25	-0.02027
	0.25	0.03921		0.25	-0.29957		0.251	-0.0209
	0.251	0.04247		0.251	-0.31876		0.252	-0.02145
	0.252	0.04634		0.252	-0.33567		0.253	-0.02186
	0.253	0.05066		0.253	-0.34994		0.254	-0.02208
	0.254	0.05526		0.254	-0.36147		0.255	-0.02208
	0.255	0.0599		0.255	-0.37036		0.256	-0.02182
	0.256	0.06437		0.256	-0.37691		0.257	-0.02129
	0.257	0.06844		0.257	-0.38152		0.258	-0.02049
	0.258	0.07189		0.258	-0.38461		0.259	-0.01943
	0.259	0.07454		0.259	-0.38657		0.26	-0.01813
	0.26	0.07625		0.26	-0.38768		0.261	-0.01665
	0.261	0.07698		0.261	-0.38808		0.262	-0.01502
	0.262	0.07671		0.262	-0.38774		0.263	-0.0133
	0.263	0.07555		0.263	-0.38645		0.264	-0.01156
	0.264	0.07367		0.264	-0.38385		0.265	-0.00985
	0.265	0.07132		0.265	-0.37947		0.266	-0.00823
	0.266	0.06881		0.266	-0.37281		0.267	-0.00677
	0.267	0.06649		0.267	-0.36338		0.268	-0.00549
	0.268	0.06474		0.268	-0.3508		0.269	-0.00443
	0.269	0.06392		0.269	-0.33486		0.27	-0.00361
	0.27	0.06437		0.27	-0.31559		0.271	-0.00304
	0.271	0.06634		0.271	-0.29328		0.272	-0.0027
	0.272	0.07002		0.272	-0.26849		0.273	-0.00258
	0.273	0.07549		0.273	-0.24206		0.274	-0.00264
	0.274	0.0827		0.274	-0.21506		0.275	-0.00284
	0.275	0.09149		0.275	-0.18867		0.276	-0.00314
	0.276	0.1016		0.276	-0.16419		0.277	-0.00348
	0.277	0.11265		0.277	-0.14286		0.278	-0.00383
	0.278	0.1242		0.278	-0.12578		0.279	-0.00414
	0.279	0.13573		0.279	-0.11384		0.28	-0.00437
	0.28	0.14674		0.28	-0.1076		0.281	-0.00449
	0.281	0.15673		0.281	-0.10725		0.282	-0.00448
	0.282	0.16525		0.282	-0.11259		0.283	-0.00433
	0.283	0.17192		0.283	-0.12302		0.284	-0.00405
	0.284	0.17649		0.284	-0.13756		0.285	-0.00364
	0.285	0.17882		0.285	-0.15495		0.286	-0.00313
	0.286	0.17889		0.286	-0.1737		0.287	-0.00252
	0.287	0.17683		0.287	-0.19223		0.288	-0.00186
	0.288	0.1729		0.288	-0.20898		0.289	-0.00117
	0.289	0.16743		0.289	-0.22253		0.29	-0.000486658
	0.29	0.16086		0.29	-0.23168		0.291	0.000169312
	0.291	0.15368		0.291	-0.23559		0.292	0.000770161
	0.292	0.14637		0.292	-0.23378		0.293	0.0013
	0.293	0.13941		0.293	-0.2262		0.294	0.00173
	0.294	0.13324		0.294	-0.21321		0.295	0.00206
	0.295	0.12821		0.295	-0.19554		0.296	0.00229
	0.296	0.12458		0.296	-0.17423		0.297	0.00241
	0.297	0.12251		0.297	-0.15053		0.298	0.00243
	0.298	0.12206		0.298	-0.1258		0.299	0.00235
	0.299	0.12316		0.299	-0.10139		0.3	0.00218
	0.3	0.12568		0.3	-0.07857		0.301	0.00193
	0.301	0.1294		0.301	-0.05838		0.302	0.00161
	0.302	0.13404		0.302	-0.04161		0.303	0.00122
	0.303	0.13931		0.303	-0.02869		0.304	0.000776983
	0.304	0.14493		0.304	-0.01978		0.305	0.000288852
	0.305	0.15061		0.305	-0.01467		0.306	-0.000236595
	0.306	0.15613		0.306	-0.01289		0.307	-0.000789865
	0.307	0.16132		0.307	-0.01376		0.308	-0.00136
	0.308	0.16604		0.308	-0.01647		0.309	-0.00194
	0.309	0.17025		0.309	-0.02014		0.31	-0.0025
	0.31	0.17393		0.31	-0.02396		0.311	-0.00304
	0.311	0.17711		0.311	-0.02721		0.312	-0.00354
	0.312	0.17986		0.312	-0.02935		0.313	-0.00398
	0.313	0.18224		0.313	-0.03005		0.314	-0.00434
	0.314	0.1843		0.314	-0.0292		0.315	-0.0046
	0.315	0.18608		0.315	-0.0269		0.316	-0.00474
	0.316	0.18756		0.316	-0.02345		0.317	-0.00476
	0.317	0.18872		0.317	-0.01923		0.318	-0.00465
	0.318	0.18944		0.318	-0.01473		0.319	-0.0044
	0.319	0.18963		0.319	-0.0104		0.32	-0.00402
	0.32	0.18914		0.32	-0.00663		0.321	-0.00352
	0.321	0.18781		0.321	-0.00369		0.322	-0.00293
	0.322	0.18553		0.322	-0.0017		0.323	-0.00227
	0.323	0.18218		0.323	-0.000594464		0.324	-0.00157
	0.324	0.17774		0.324	-0.000143512		0.325	-0.000863073
	0.325	0.17224		0.325	2.28936e-05		0.326	-0.000191444
	0.326	0.16577		0.326	0.000368082		0.327	0.000411241
	0.327	0.15855		0.327	0.00139		0.328	0.000912448
	0.328	0.15084		0.328	0.00355		0.329	0.00129
	0.329	0.14299		0.329	0.00723		0.33	0.00151
	0.33	0.13539		0.33	0.01263		0.331	0.00158
	0.331	0.12844		0.331	0.01979		0.332	0.00149
	0.332	0.12255		0.332	0.0285		0.333	0.00125
	0.333	0.11807		0.333	0.03837		0.334	0.000881101
	0.334	0.11527		0.334	0.04882		0.335	0.000415535
	0.335	0.11434		0.335	0.05912		0.336	-0.000113909
	0.336	0.11532		0.336	0.06848		0.337	-0.000667891
	0.337	0.11813		0.337	0.0761		0.338	-0.00121
	0.338	0.12252		0.338	0.0813		0.339	-0.00169
	0.339	0.12814		0.339	0.08353		0.34	-0.00208
	0.34	0.13452		0.34	0.08246		0.341	-0.00236
	0.341	0.14109		0.341	0.07803		0.342	-0.00251
	0.342	0.14726		0.342	0.07045		0.343	-0.00251
	0.343	0.15242		0.343	0.06017		0.344	-0.00238
	0.344	0.15602		0.344	0.04788		0.345	-0.00213
	0.345	0.15761		0.345	0.03442		0.346	-0.00179
	0.346	0.15687		0.346	0.02069		0.347	-0.0014
	0.347	0.15364		0.347	0.00757		0.348	-0.000980468
	0.348	0.14797		0.348	-0.00417		0.349	-0.000591581
	0.349	0.1401		0.349	-0.01397		0.35	-0.000270447
	0.35	0.13045		0.35	-0.0215		0.351	-5.5115e-05
	0.351	0.11965		0.351	-0.02675		0.352	2.3372e-05
	0.352	0.10844		0.352	-0.02999		0.353	-5.65361e-05
	0.353	0.09767		0.353	-0.03178		0.354	-0.000305122
	0.354	0.08821		0.354	-0.03286		0.355	-0.000720481
	0.355	0.08095		0.355	-0.03413		0.356	-0.00129
	0.356	0.07667		0.356	-0.03646		0.357	-0.00198
	0.357	0.07602		0.357	-0.04064		0.358	-0.00277
	0.358	0.07947		0.358	-0.04725		0.359	-0.00361
	0.359	0.08728		0.359	-0.05656		0.36	-0.00446
	0.36	0.09945		0.36	-0.06846		0.361	-0.00526
	0.361	0.11573		0.361	-0.08246		0.362	-0.00598
	0.362	0.13563		0.362	-0.09766		0.363	-0.00658
	0.363	0.15845		0.363	-0.11283		0.364	-0.00704
	0.364	0.18331		0.364	-0.12649		0.365	-0.00733
	0.365	0.20919		0.365	-0.13706		0.366	-0.00745
	0.366	0.23505		0.366	-0.14301		0.367	-0.0074
	0.367	0.2598		0.367	-0.14299		0.368	-0.00721
	0.368	0.28247		0.368	-0.13605		0.369	-0.00689
	0.369	0.30218		0.369	-0.1217		0.37	-0.0065
	0.37	0.31826		0.37	-0.10004		0.371	-0.00606
	0.371	0.33023		0.371	-0.07181		0.372	-0.00561
	0.372	0.33787		0.372	-0.03839		0.373	-0.00519
	0.373	0.34121		0.373	-0.00168		0.374	-0.00484
	0.374	0.34051		0.374	0.03598		0.375	-0.00458
	0.375	0.33625		0.375	0.072		0.376	-0.00443
	0.376	0.32909		0.376	0.10377		0.377	-0.00438
	0.377	0.3198		0.377	0.12885		0.378	-0.00444
	0.378	0.30924		0.378	0.14521		0.379	-0.00459
	0.379	0.29827		0.379	0.15145		0.38	-0.00481
	0.38	0.28768		0.38	0.14691		0.381	-0.00506
	0.381	0.27819		0.381	0.1318		0.382	-0.00531
	0.382	0.27036		0.382	0.10717		0.383	-0.00553
	0.383	0.26455		0.383	0.07492		0.384	-0.0057
	0.384	0.26097		0.384	0.03757		0.385	-0.00577
	0.385	0.25958		0.385	-0.00186		0.386	-0.00575
	0.386	0.26021		0.386	-0.04015		0.387	-0.00562
	0.387	0.26247		0.387	-0.0742		0.388	-0.00539
	0.388	0.2659		0.388	-0.10124		0.389	-0.00507
	0.389	0.26991		0.389	-0.1192		0.39	-0.0047
	0.39	0.27391		0.39	-0.12683		0.391	-0.0043
	0.391	0.27731		0.391	-0.12395		0.392	-0.00391
	0.392	0.2796		0.392	-0.11144		0.393	-0.00358
	0.393	0.28035		0.393	-0.09123		0.394	-0.00334
	0.394	0.27928		0.394	-0.06616		0.395	-0.00323
	0.395	0.27626		0.395	-0.03973		0.396	-0.00328
	0.396	0.27131		0.396	-0.01582		0.397	-0.00351
	0.397	0.26463		0.397	0.00168		0.398	-0.00392
	0.398	0.25653		0.398	0.00925		0.399	-0.00452
	0.399	0.24747		0.399	0.00409		0.4	-0.00528
	0.4	0.23795		0.4	-0.01556		0.401	-0.00617
	0.401	0.22854		0.401	-0.05022		0.402	-0.00717
	0.402	0.21979		0.402	-0.09901		0.403	-0.00822
	0.403	0.21222		0.403	-0.1597		0.404	-0.00929
	0.404	0.20628		0.404	-0.22881		0.405	-0.01031
	0.405	0.2023		0.405	-0.3019		0.406	-0.01125
	0.406	0.20049		0.406	-0.3739		0.407	-0.01208
	0.407	0.20093		0.407	-0.43959		0.408	-0.01275
	0.408	0.20355		0.408	-0.49407		0.409	-0.01326
	0.409	0.20817		0.409	-0.53321		0.41	-0.01359
	0.41	0.21449		0.41	-0.55413		0.411	-0.01376
	0.411	0.22213		0.411	-0.55549		0.412	-0.01378
	0.412	0.23064		0.412	-0.53773		0.413	-0.01368
	0.413	0.23958		0.413	-0.5031		0.414	-0.01349
	0.414	0.24849		0.414	-0.45554		0.415	-0.01325
	0.415	0.25695		0.415	-0.40041		0.416	-0.01299
	0.416	0.26461		0.416	-0.34404		0.417	-0.01276
	0.417	0.27122		0.417	-0.29317		0.418	-0.01259
	0.418	0.2766		0.418	-0.25432		0.419	-0.0125
	0.419	0.28066		0.419	-0.23314		0.42	-0.0125
	0.42	0.28343		0.42	-0.23381		0.421	-0.01261
	0.421	0.28501		0.421	-0.25853		0.422	-0.01281
	0.422	0.28557		0.422	-0.30718		0.423	-0.0131
	0.423	0.28532		0.423	-0.37715		0.424	-0.01344
	0.424	0.28451		0.424	-0.46344		0.425	-0.01381
	0.425	0.28337		0.425	-0.55896		0.426	-0.01418
	0.426	0.28212		0.426	-0.65508		0.427	-0.01451
	0.427	0.28097		0.427	-0.74233		0.428	-0.01477
	0.428	0.28004		0.428	-0.81129		0.429	-0.01494
	0.429	0.27943		0.429	-0.85349		0.43	-0.015
	0.43	0.27916		0.43	-0.86233		0.431	-0.01495
	0.431	0.27921		0.431	-0.83389		0.432	-0.01478
	0.432	0.2795		0.432	-0.7675		0.433	-0.01451
	0.433	0.27993		0.433	-0.66619		0.434	-0.01416
	0.434	0.28038		0.434	-0.53665		0.435	-0.01375
	0.435	0.28072		0.435	-0.389		0.436	-0.01332
	0.436	0.28084		0.436	-0.23612		0.437	-0.01291
	0.437	0.28065		0.437	-0.09274		0.438	-0.01255
	0.438	0.2801		0.438	0.02584		0.439	-0.01227
	0.439	0.27918		0.439	0.10505		0.44	-0.0121
	0.44	0.27791		0.44	0.13252		0.441	-0.01206
	0.441	0.27638		0.441	0.09949		0.442	-0.01215
	0.442	0.27468		0.442	0.00194		0.443	-0.01237
	0.443	0.27295		0.443	-0.1585		0.444	-0.0127
	0.444	0.2713		0.444	-0.37412		0.445	-0.01313
	0.445	0.26987		0.445	-0.63119		0.446	-0.01361
	0.446	0.26876		0.446	-0.91055		0.447	-0.01413
	0.447	0.26802		0.447	-1.18885		0.448	-0.01463
	0.448	0.26768		0.448	-1.44015		0.449	-0.01507
	0.449	0.26768		0.449	-1.63818		0.45	-0.01544
	0.45	0.26792		0.45	-1.75868		0.451	-0.01569
	0.451	0.26826		0.451	-1.7821		0.452	-0.01581
	0.452	0.26847		0.452	-1.69613		0.453	-0.0158
	0.453	0.26834		0.453	-1.49802		0.454	-0.01565
	0.454	0.26758		0.454	-1.19656		0.455	-0.01538
	0.455	0.26596		0.455	-0.8133		0.456	-0.01502
	0.456	0.26321		0.456	-0.38309		0.457	-0.01459
	0.457	0.25916		0.457	0.04625		0.458	-0.01415
	0.458	0.25365		0.458	0.4153		0.459	-0.01372
	0.459	0.24662		0.459	0.65521		0.46	-0.01336
	0.46	0.2381		0.46	0.69082		0.461	-0.01309
	0.461	0.2282		0.461	0.44449		0.462	-0.01295
	0.462	0.21713		0.462	-0.15957		0.463	-0.01295
	0.463	0.20519		0.463	-1.19062		0.464	-0.01311
	0.464	0.19275		0.464	-2.70674		0.465	-0.01342
	0.465	0.18024		0.465	-4.75044		0.466	-0.01386
	0.466	0.16814		0.466	-7.34477		0.467	-0.01441
	0.467	0.15693		0.467	-10.4904		0.468	-0.01503
	0.468	0.14708		0.468	-14.1635		0.469	-0.01566
	0.469	0.13904		0.469	-18.3151		0.47	-0.01627
	0.47	0.13318		0.47	-22.8718		0.471	-0.0168
	0.471	0.1298		0.471	-27.7374		0.472	-0.0172
	0.472	0.12909		0.472	-32.7964		0.473	-0.01744
	0.473	0.13116		0.473	-37.9181		0.474	-0.01749
	0.474	0.13599		0.474	-42.9623		0.475	-0.01733
	0.475	0.14345		0.475	-47.7848		0.476	-0.01695
	0.476	0.15331		0.476	-52.2441		0.477	-0.01636
	0.477	0.16525		0.477	-56.2074		0.478	-0.0156
	0.478	0.17888		0.478	-59.5569		0.479	-0.0147
	0.479	0.19376		0.479	-62.1949		0.48	-0.0137
	0.48	0.20943		0.48	-64.0479		0.481	-0.01267
	0.481	0.2254		0.481	-65.0702		0.482	-0.01166
	0.482	0.24123		0.482	-65.2452		0.483	-0.01072
	0.483	0.25648		0.483	-64.5858		0.484	-0.00992
	0.484	0.2708		0.484	-63.1335		0.485	-0.0093
	0.485	0.28389		0.485	-60.9552		0.486	-0.00889
	0.486	0.29552		0.486	-58.1403		0.487	-0.00872
	0.487	0.30555		0.487	-54.7951		0.488	-0.00879
	0.488	0.3139		0.488	-51.0383		0.489	-0.00909
	0.489	0.32059		0.489	-46.9946		0.49	-0.00961
	0.49	0.32567		0.49	-42.7891		0.491	-0.01029
	0.491	0.32927		0.491	-38.5419		0.492	-0.01111
	0.492	0.33155		0.492	-34.3634		0.493	-0.012
	0.493	0.33268		0.493	-30.3495		0.494	-0.0129
	0.494	0.33288		0.494	-26.5795		0.495	-0.01376
	0.495	0.33234		0.495	-23.1132		0.496	-0.01451
	0.496	0.33126		0.496	-19.9911		0.497	-0.01511
	0.497	0.32982		0.497	-17.2337		0.498	-0.01552
	0.498	0.3282		0.498	-14.8438		0.499	-0.01571
	0.499	0.32653		0.499	-12.8082		0.5	-0.01566
	0.5	0.32494		0.5	-11.1008		0.501	-0.01538
	0.501	0.32353		0.501	-9.68592		0.502	-0.01488
	0.502	0.3224		0.502	-8.52166		0.503	-0.01418
	0.503	0.3216		0.503	-7.56358		0.504	-0.01331
	0.504	0.32119		0.504	-6.76772		0.505	-0.01233
	0.505	0.32121		0.505	-6.09335		0.506	-0.01128
	0.506	0.32169		0.506	-5.50508		0.507	-0.01021
	0.507	0.32262		0.507	-4.97428		0.508	-0.00916
	0.508	0.32399		0.508	-4.47983		0.509	-0.0082
	0.509	0.32577		0.509	-4.00814		0.51	-0.00734
	0.51	0.32789		0.51	-3.55263		0.511	-0.00663
	0.511	0.33026		0.511	-3.11263		0.512	-0.00609
	0.512	0.33275		0.512	-2.69198		0.513	-0.00573
	0.513	0.33521		0.513	-2.29748		0.514	-0.00556
	0.514	0.33744		0.514	-1.9372		0.515	-0.00556
	0.515	0.33924		0.515	-1.61896		0.516	-0.00572
	0.516	0.34039		0.516	-1.34907		0.517	-0.00602
	0.517	0.34064		0.517	-1.13136		0.518	-0.00644
	0.518	0.33978		0.518	-0.96661		0.519	-0.00694
	0.519	0.33762		0.519	-0.85243		0.52	-0.00751
	0.52	0.334		0.52	-0.78345		0.521	-0.00811
	0.521	0.32882		0.521	-0.75199		0.522	-0.00871
	0.522	0.32206		0.522	-0.74882		0.523	-0.0093
	0.523	0.31378		0.523	-0.76426		0.524	-0.00985
	0.524	0.30414		0.524	-0.78918		0.525	-0.01034
	0.525	0.29337		0.525	-0.81608		0.526	-0.01078
	0.526	0.28182		0.526	-0.83985		0.527	-0.01115
	0.527	0.26989		0.527	-0.85848		0.528	-0.01144
	0.528	0.25807		0.528	-0.8733		0.529	-0.01167
	0.529	0.24687		0.529	-0.889		0.53	-0.01182
	0.53	0.23683		0.53	-0.91327		0.531	-0.0119
	0.531	0.22847		0.531	-0.95618		0.532	-0.01192
	0.532	0.22228		0.532	-1.02924		0.533	-0.01188
	0.533	0.21864		0.533	-1.14441		0.534	-0.01178
	0.534	0.21788		0.534	-1.31294		0.535	-0.01164
	0.535	0.22019		0.535	-1.54423		0.536	-0.01145
	0.536	0.2256		0.536	-1.8449		0.537	-0.01123
	0.537	0.23405		0.537	-2.21791		0.538	-0.01099
	0.538	0.24528		0.538	-2.66208		0.539	-0.01073
	0.539	0.25894		0.539	-3.17179		0.54	-0.01046
	0.54	0.27456		0.54	-3.73711		0.541	-0.01021
	0.541	0.29157		0.541	-4.34419		0.542	-0.00997
	0.542	0.30936		0.542	-4.97593		0.543	-0.00978
	0.543	0.32727		0.543	-5.61292		0.544	-0.00964
	0.544	0.3447		0.544	-6.23453		0.545	-0.00956
	0.545	0.36108		0.545	-6.82006		0.546	-0.00957
	0.546	0.37591		0.546	-7.34992		0.547	-0.00966
	0.547	0.38882		0.547	-7.80672		0.548	-0.00986
	0.548	0.39957		0.548	-8.17616		0.549	-0.01017
	0.549	0.40805		0.549	-8.44778		0.55	-0.01058
	0.55	0.41429		0.55	-8.61538		0.551	-0.0111
	0.551	0.41846		0.551	-8.67717		0.552	-0.01171
	0.552	0.42084		0.552	-8.63569		0.553	-0.0124
	0.553	0.42178		0.553	-8.49742		0.554	-0.01316
	0.554	0.42172		0.554	-8.2722		0.555	-0.01396
	0.555	0.42107		0.555	-7.97242		0.556	-0.0148
	0.556	0.42027		0.556	-7.61223		0.557	-0.01564
	0.557	0.4197		0.557	-7.20658		0.558	-0.01646
	0.558	0.41965		0.558	-6.7704		0.559	-0.01724
	0.559	0.42031		0.559	-6.31774		0.56	-0.01798
	0.56	0.42179		0.56	-5.86117		0.561	-0.01864
	0.561	0.42404		0.561	-5.41129		0.562	-0.01922
	0.562	0.42694		0.562	-4.97642		0.563	-0.01972
	0.563	0.43023		0.563	-4.56247		0.564	-0.02012
	0.564	0.43362		0.564	-4.17308		0.565	-0.02044
	0.565	0.43673		0.565	-3.80978		0.566	-0.02067
	0.566	0.4392		0.566	-3.4724		0.567	-0.02082
	0.567	0.44066		0.567	-3.15945		0.568	-0.02091
	0.568	0.44082		0.568	-2.86861		0.569	-0.02093
	0.569	0.43945		0.569	-2.59722		0.57	-0.02089
	0.57	0.43641		0.57	-2.34261		0.571	-0.02081
	0.571	0.4317		0.571	-2.10253		0.572	-0.02069
	0.572	0.42542		0.572	-1.87532		0.573	-0.02054
	0.573	0.41778		0.573	-1.66007		0.574	-0.02035
	0.574	0.40911		0.574	-1.45666		0.575	-0.02014
	0.575	0.3998		0.575	-1.26563		0.576	-0.01989
	0.576	0.39029		0.576	-1.0881		0.577	-0.0196
	0.577	0.38104		0.577	-0.92549		0.578	-0.01929
	0.578	0.37249		0.578	-0.77933		0.579	-0.01894
	0.579	0.36504		0.579	-0.65098		0.58	-0.01855
	0.58	0.35899		0.58	-0.54145		0.581	-0.01814
	0.581	0.35455		0.581	-0.45122		0.582	-0.01769
	0.582	0.35182		0.582	-0.38011		0.583	-0.01723
	0.583	0.35077		0.583	-0.32724		0.584	-0.01676
	0.584	0.35124		0.584	-0.2911		0.585	-0.0163
	0.585	0.35297		0.585	-0.26958		0.586	-0.01585
	0.586	0.35561		0.586	-0.26017		0.587	-0.01544
	0.587	0.35874		0.587	-0.26007		0.588	-0.01509
	0.588	0.36193		0.588	-0.26646		0.589	-0.0148
	0.589	0.36473		0.589	-0.27663		0.59	-0.01461
	0.59	0.36674		0.59	-0.28818		0.591	-0.01451
	0.591	0.36761		0.591	-0.29914		0.592	-0.01453
	0.592	0.36711		0.592	-0.30808		0.593	-0.01466
	0.593	0.36509		0.593	-0.31409		0.594	-0.01493
	0.594	0.36152		0.594	-0.31685		0.595	-0.01532
	0.595	0.35649		0.595	-0.31649		0.596	-0.01583
	0.596	0.35021		0.596	-0.31351		0.597	-0.01645
	0.597	0.34296		0.597	-0.30868		0.598	-0.01717
	0.598	0.3351		0.598	-0.30289		0.599	-0.01798
	0.599	0.32705		0.599	-0.29701		0.6	-0.01885
	0.6	0.3192		0.6	-0.29176		0.601	-0.01975
	0.601	0.31196		0.601	-0.28766		0.602	-0.02068
	0.602	0.30569		0.602	-0.28497		0.603	-0.02159
	0.603	0.30065		0.603	-0.28363		0.604	-0.02246
	0.604	0.29707		0.604	-0.28335		0.605	-0.02327
	0.605	0.29503		0.605	-0.2836		0.606	-0.02399
	0.606	0.29455		0.606	-0.28374		0.607	-0.0246
	0.607	0.29554		0.607	-0.2831		0.608	-0.02508
	0.608	0.29783		0.608	-0.28107		0.609	-0.02542
	0.609	0.3012		0.609	-0.27716		0.61	-0.0256
	0.61	0.30537		0.61	-0.27115		0.611	-0.02563
	0.611	0.31006		0.611	-0.26306		0.612	-0.02551
	0.612	0.31497		0.612	-0.25318		0.613	-0.02524
	0.613	0.31984		0.613	-0.24208		0.614	-0.02486
	0.614	0.32445		0.614	-0.23052		0.615	-0.02438
	0.615	0.32865		0.615	-0.21943		0.616	-0.02384
	0.616	0.33234		0.616	-0.20974		0.617	-0.02328
	0.617	0.33549		0.617	-0.20237		0.618	-0.02274
	0.618	0.33814		0.618	-0.19806		0.619	-0.02227
	0.619	0.34037		0.619	-0.19734		0.62	-0.02192
	0.62	0.34231		0.62	-0.20044		0.621	-0.02171
	0.621	0.34413		0.621	-0.20729		0.622	-0.0217
	0.622	0.34597		0.622	-0.21746		0.623	-0.02189
	0.623	0.34799		0.623	-0.23026		0.624	-0.02232
	0.624	0.35031		0.624	-0.24474		0.625	-0.02296
	0.625	0.35302		0.625	-0.25981		0.626	-0.02382
	0.626	0.35615		0.626	-0.27431		0.627	-0.02484
	0.627	0.35971		0.627	-0.28713		0.628	-0.02599
	0.628	0.36362		0.628	-0.2973		0.629	-0.0272
	0.629	0.36778		0.629	-0.30407		0.63	-0.02838
	0.63	0.37204		0.63	-0.30696		0.631	-0.02947
	0.631	0.37622		0.631	-0.30584		0.632	-0.03038
	0.632	0.38015		0.632	-0.30086		0.633	-0.03104
	0.633	0.38363		0.633	-0.29249		0.634	-0.03139
	0.634	0.38648		0.634	-0.28142		0.635	-0.03139
	0.635	0.38853		0.635	-0.26854		0.636	-0.03105
	0.636	0.38967		0.636	-0.25476		0.637	-0.0304
	0.637	0.38979		0.637	-0.241		0.638	-0.02951
	0.638	0.38885		0.638	-0.22807		0.639	-0.02853
	0.639	0.38682		0.639	-0.21656		0.64	-0.02762
	0.64	0.38374		0.64	-0.20685		0.641	-0.02701
	0.641	0.37967		0.641	-0.199		0.642	-0.02698
	0.642	0.3747		0.642	-0.19283		0.643	-0.02785
	0.643	0.36895		0.643	-0.18787		0.644	-0.02995
	0.644	0.36258		0.644	-0.18348		0.645	-0.03365
	0.645	0.35573		0.645	-0.1789		0.646	-0.03932
	0.646	0.34861		0.646	-0.1733		0.647	-0.0473
	0.647	0.34139		0.647	-0.16594		0.648	-0.05792
	0.648	0.33427		0.648	-0.15623		0.649	-0.07146
	0.649	0.32747		0.649	-0.14378		0.65	-0.08815
	0.65	0.32118		0.65	-0.12849		0.651	-0.10814
	0.651	0.31558		0.651	-0.11055		0.652	-0.13148
	0.652	0.31085		0.652	-0.09049		0.653	-0.15815
	0.653	0.30712		0.653	-0.06906		0.654	-0.18803
	0.654	0.30446		0.654	-0.04726		0.655	-0.2209
	0.655	0.30288		0.655	-0.02623		0.656	-0.25645
	0.656	0.30229		0.656	-0.00713		0.657	-0.29429
	0.657	0.30248		0.657	0.00893		0.658	-0.33397
	0.658	0.30311		0.658	0.02099		0.659	-0.37496
	0.659	0.30366		0.659	0.02833		0.66	-0.41671
	0.66	0.30348		0.66	0.03053		0.661	-0.45866
	0.661	0.30171		0.661	0.02755		0.662	-0.50025
	0.662	0.29732		0.662	0.01966		0.663	-0.54094
	0.663	0.28914		0.663	0.00751		0.664	-0.58022
	0.664	0.27586		0.664	-0.00798		0.665	-0.61766
	0.665	0.25607		0.665	-0.02566		0.666	-0.65289
	0.666	0.2283		0.666	-0.04424		0.667	-0.68563
	0.667	0.19112		0.667	-0.06242		0.668	-0.71567
	0.668	0.14316		0.668	-0.07893		0.669	-0.74289
	0.669	0.0832		0.669	-0.0927		0.67	-0.76727
	0.67	0.01023		0.67	-0.10286		0.671	-0.78886
	0.671	-0.07645		0.671	-0.10884		0.672	-0.80777
	0.672	-0.17722		0.672	-0.11043		0.673	-0.82418
	0.673	-0.29205		0.673	-0.1077		0.674	-0.8383
	0.674	-0.4205		0.674	-0.10105		0.675	-0.85039
	0.675	-0.56167		0.675	-0.09114		0.676	-0.86071
	0.676	-0.71426		0.676	-0.07879		0.677	-0.86951
	0.677	-0.87654		0.677	-0.06497		0.678	-0.87706
	0.678	-1.04645		0.678	-0.05062		0.679	-0.88358
	0.679	-1.22164		0.679	-0.03667		0.68	-0.88929
	0.68	-1.39956		0.68	-0.02387		0.681	-0.89436
	0.681	-1.57756		0.681	-0.01282		0.682	-0.89891
	0.682	-1.75301		0.682	-0.00385		0.683	-0.90307
	0.683	-1.92338		0.683	0.00293		0.684	-0.90689
	0.684	-2.08635		0.684	0.00764		0.685	-0.91044
	0.685	-2.23989		0.685	0.01063		0.686	-0.91372
	0.686	-2.38237		0.686	0.01237		0.687	-0.91676
	0.687	-2.51258		0.687	0.01345		0.688	-0.91954
	0.688	-2.62977		0.688	0.01448		0.689	-0.92206
	0.689	-2.73369		0.689	0.01601		0.69	-0.92433
	0.69	-2.82451		0.69	0.0185		0.691	-0.92635
	0.691	-2.90286		0.691	0.02225		0.692	-0.92813
	0.692	-2.9697		0.692	0.02738		0.693	-0.92969
	0.693	-3.0263		0.693	0.0338		0.694	-0.93106
	0.694	-3.07411		0.694	0.04122		0.695	-0.93229
	0.695	-3.11469		0.695	0.04919		0.696	-0.93341
	0.696	-3.14963		0.696	0.05712		0.697	-0.93447
	0.697	-3.18043		0.697	0.06435		0.698	-0.93553
	0.698	-3.20846		0.698	0.07019		0.699	-0.93661
	0.699	-3.23485		0.699	0.07401		0.7	-0.93776
	0.7	-3.26051		0.7	0.07525		0.701	-0.93898
	0.701	-3.28607		0.701	0.07351		0.702	-0.94031
	0.702	-3.31186		0.702	0.06856		0.703	-0.94173
	0.703	-3.338		0.703	0.06038		0.704	-0.94324
	0.704	-3.36433		0.704	0.04911		0.705	-0.94481
	0.705	-3.39056		0.705	0.0351		0.706	-0.94641
	0.706	-3.41625		0.706	0.01884		0.707	-0.94803
	0.707	-3.4409		0.707	0.000918324		0.708	-0.94961
	0.708	-3.46404		0.708	-0.018		0.709	-0.95114
	0.709	-3.48521		0.709	-0.03726		0.71	-0.95259
	0.71	-3.50408		0.71	-0.05621		0.711	-0.95394
	0.711	-3.52044		0.711	-0.07431		0.712	-0.95518
	0.712	-3.53424		0.712	-0.09111		0.713	-0.95633
	0.713	-3.54557		0.713	-0.10628		0.714	-0.95739
	0.714	-3.55466		0.714	-0.11965		0.715	-0.95839
	0.715	-3.56189		0.715	-0.13116		0.716	-0.95935
	0.716	-3.56769		0.716	-0.14085		0.717	-0.96033
	0.717	-3.57256		0.717	-0.14885		0.718	-0.96136
	0.718	-3.57697		0.718	-0.15537		0.719	-0.96247
	0.719	-3.58138		0.719	-0.16059		0.72	-0.96371
	0.72	-3.58613		0.72	-0.16472		0.721	-0.96511
	0.721	-3.59147		0.721	-0.1679		0.722	-0.96668
	0.722	-3.59752		0.722	-0.17024		0.723	-0.96844
	0.723	-3.60422		0.723	-0.17176		0.724	-0.97039
	0.724	-3.61142		0.724	-0.17243		0.725	-0.9725
	0.725	-3.61882		0.725	-0.17215		0.726	-0.97478
	0.726	-3.62604		0.726	-0.1708		0.727	-0.97717
	0.727	-3.63262		0.727	-0.16823		0.728	-0.97966
	0.728	-3.63813		0.728	-0.16431		0.729	-0.98219
	0.729	-3.64213		0.729	-0.15894		0.73	-0.98472
	0.73	-3.64427		0.73	-0.15211		0.731	-0.98722
	0.731	-3.64431		0.731	-0.14387		0.732	-0.98965
	0.732	-3.64214		0.732	-0.13437		0.733	-0.99198
	0.733	-3.63781		0.733	-0.12385		0.734	-0.9942
	0.734	-3.63151		0.734	-0.11265		0.735	-0.9963
	0.735	-3.6236		0.735	-0.10118		0.736	-0.99827
	0.736	-3.61457		0.736	-0.08992		0.737	-1.00014
	0.737	-3.60499		0.737	-0.07933		0.738	-1.00191
	0.738	-3.59552		0.738	-0.06992		0.739	-1.00362
	0.739	-3.58681		0.739	-0.06213		0.74	-1.00529
	0.74	-3.5795		0.74	-0.05635		0.741	-1.00696
	0.741	-3.57414		0.741	-0.05288		0.742	-1.00865
	0.742	-3.57118		0.742	-0.05194		0.743	-1.0104
	0.743	-3.57092		0.743	-0.05361		0.744	-1.01222
	0.744	-3.5735		0.744	-0.05788		0.745	-1.01412
	0.745	-3.57889		0.745	-0.06464		0.746	-1.01611
	0.746	-3.58688		0.746	-0.07368		0.747	-1.01817
	0.747	-3.59713		0.747	-0.08472		0.748	-1.0203
	0.748	-3.60915		0.748	-0.09741		0.749	-1.02246
	0.749	-3.62239		0.749	-0.11141		0.75	-1.02462
	0.75	-3.63623		0.75	-0.12631		0.751	-1.02674
	0.751	-3.65007		0.751	-0.14174		0.752	-1.02876
	0.752	-3.66335		0.752	-0.15734		0.753	-1.03064
	0.753	-3.67558		0.753	-0.17275		0.754	-1.03233
	0.754	-3.6864		0.754	-0.18768		0.755	-1.03378
	0.755	-3.69559		0.755	-0.20183		0.756	-1.03497
	0.756	-3.70309		0.756	-0.21496		0.757	-1.03585
	0.757	-3.70898		0.757	-0.22684		0.758	-1.03641
	0.758	-3.71349		0.758	-0.23727		0.759	-1.03664
	0.759	-3.71698		0.759	-0.24607		0.76	-1.03654
	0.76	-3.71989		0.76	-0.25308		0.761	-1.03613
	0.761	-3.72272		0.761	-0.25818		0.762	-1.03544
	0.762	-3.72597		0.762	-0.26127		0.763	-1.03449
	0.763	-3.73012		0.763	-0.26229		0.764	-1.03335
	0.764	-3.73557		0.764	-0.26124		0.765	-1.03206
	0.765	-3.74263		0.765	-0.25815		0.766	-1.03068
	0.766	-3.75146		0.766	-0.25316		0.767	-1.02928
	0.767	-3.7621		0.767	-0.24645		0.768	-1.02792
	0.768	-3.77442		0.768	-0.23826		0.769	-1.02666
	0.769	-3.78814		0.769	-0.22895		0.77	-1.02556
	0.77	-3.80288		0.77	-0.21887		0.771	-1.02466
	0.771	-3.81813		0.771	-0.20847		0.772	-1.02402
	0.772	-3.83331		0.772	-0.19818		0.773	-1.02366
	0.773	-3.84783		0.773	-0.18845		0.774	-1.0236
	0.774	-3.86109		0.774	-0.17969		0.775	-1.02387
	0.775	-3.87253		0.775	-0.17225		0.776	-1.02445
	0.776	-3.88169		0.776	-0.16643		0.777	-1.02534
	0.777	-3.8882		0.777	-0.1624		0.778	-1.02653
	0.778	-3.89182		0.778	-0.16024		0.779	-1.02797
	0.779	-3.89248		0.779	-0.15991		0.78	-1.02964
	0.78	-3.89022		0.78	-0.16127		0.781	-1.03149
	0.781	-3.88524		0.781	-0.16409		0.782	-1.03347
	0.782	-3.87785		0.782	-0.16806		0.783	-1.03552
	0.783	-3.86847		0.783	-0.17282		0.784	-1.03761
	0.784	-3.85758		0.784	-0.178		0.785	-1.03967
	0.785	-3.84571		0.785	-0.18324		0.786	-1.04165
	0.786	-3.83339		0.786	-0.18824		0.787	-1.04351
	0.787	-3.82114		0.787	-0.19274		0.788	-1.0452
	0.788	-3.80942		0.788	-0.19659		0.789	-1.04668
	0.789	-3.79862		0.789	-0.19974		0.79	-1.04793
	0.79	-3.78905		0.79	-0.20223		0.791	-1.04891
	0.791	-3.78093		0.791	-0.20418		0.792	-1.04961
	0.792	-3.77439		0.792	-0.20579		0.793	-1.05002
	0.793	-3.76944		0.793	-0.20731		0.794	-1.05013
	0.794	-3.76607		0.794	-0.209		0.795	-1.04995
	0.795	-3.76415		0.795	-0.21112		0.796	-1.0495
	0.796	-3.76354		0.796	-0.21387		0.797	-1.04878
	0.797	-3.76408		0.797	-0.21738		0.798	-1.04782
	0.798	-3.76559		0.798	-0.22171		0.799	-1.04665
	0.799	-3.76789		0.799	-0.22681		0.8	-1.04531
	0.8	-3.77085		0.8	-0.23253		0.801	-1.04383
	0.801	-3.77435		0.801	-0.23863		0.802	-1.04225
	0.802	-3.77831		0.802	-0.2448		0.803	-1.04062
	0.803	-3.78266		0.803	-0.25069		0.804	-1.03898
	0.804	-3.78737		0.804	-0.25593		0.805	-1.03738
	0.805	-3.79242		0.805	-0.26018		0.806	-1.03587
	0.806	-3.79778		0.806	-0.26312		0.807	-1.03448
	0.807	-3.80342		0.807	-0.26455		0.808	-1.03326
	0.808	-3.80926		0.808	-0.26432		0.809	-1.03224
	0.809	-3.81522		0.809	-0.26243		0.81	-1.03144
	0.81	-3.82114		0.81	-0.25898		0.811	-1.0309
	0.811	-3.82686		0.811	-0.25415		0.812	-1.03062
	0.812	-3.83215		0.812	-0.24824		0.813	-1.03062
	0.813	-3.83676		0.813	-0.24158		0.814	-1.03087
	0.814	-3.84044		0.814	-0.23454		0.815	-1.03138
	0.815	-3.8429		0.815	-0.22747		0.816	-1.03212
	0.816	-3.84391		0.816	-0.22069		0.817	-1.03306
	0.817	-3.84327		0.817	-0.21445		0.818	-1.03415
	0.818	-3.84083		0.818	-0.20891		0.819	-1.03536
	0.819	-3.83653		0.819	-0.20411		0.82	-1.03663
	0.82	-3.8304		0.82	-0.20001		0.821	-1.03791
	0.821	-3.82256		0.821	-0.19646		0.822	-1.03916
	0.822	-3.81324		0.822	-0.19324		0.823	-1.04032
	0.823	-3.80276		0.823	-0.19009		0.824	-1.04134
	0.824	-3.79154		0.824	-0.18671		0.825	-1.0422
	0.825	-3.78004		0.825	-0.18285		0.826	-1.04285
	0.826	-3.76877		0.826	-0.17827		0.827	-1.04328
	0.827	-3.75828		0.827	-0.17285		0.828	-1.04347
	0.828	-3.74905		0.828	-0.16655		0.829	-1.04343
	0.829	-3.74155		0.829	-0.15943		0.83	-1.04317
	0.83	-3.73616		0.83	-0.15168		0.831	-1.0427
	0.831	-3.73315		0.831	-0.14357		0.832	-1.04206
	0.832	-3.73267		0.832	-0.13545		0.833	-1.04128
	0.833	-3.73473		0.833	-0.12771		0.834	-1.0404
	0.834	-3.73921		0.834	-0.12075		0.835	-1.03947
	0.835	-3.74583		0.835	-0.1149		0.836	-1.03852
	0.836	-3.75421		0.836	-0.11047		0.837	-1.0376
	0.837	-3.76386		0.837	-0.10761		0.838	-1.03675
	0.838	-3.77419		0.838	-0.10638		0.839	-1.036
	0.839	-3.7846		0.839	-0.10667		0.84	-1.03537
	0.84	-3.79445		0.84	-0.10825		0.841	-1.03489
	0.841	-3.80316		0.841	-0.11076		0.842	-1.03456
	0.842	-3.81019		0.842	-0.11371		0.843	-1.03439
	0.843	-3.8151		0.843	-0.11658		0.844	-1.03438
	0.844	-3.81757		0.844	-0.11882		0.845	-1.03451
	0.845	-3.81742		0.845	-0.11989		0.846	-1.03479
	0.846	-3.8146		0.846	-0.11935		0.847	-1.03518
	0.847	-3.80924		0.847	-0.11685		0.848	-1.03568
	0.848	-3.80157		0.848	-0.11218		0.849	-1.03627
	0.849	-3.79199		0.849	-0.10533		0.85	-1.03693
	0.85	-3.78096		0.85	-0.09642		0.851	-1.03766
	0.851	-3.76903		0.851	-0.08576		0.852	-1.03843
	0.852	-3.75679		0.852	-0.07378		0.853	-1.03925
	0.853	-3.74481		0.853	-0.06103		0.854	-1.04011
	0.854	-3.73366		0.854	-0.04812		0.855	-1.041
	0.855	-3.72384		0.855	-0.03567		0.856	-1.04193
	0.856	-3.71575		0.856	-0.02427		0.857	-1.04289
	0.857	-3.7097		0.857	-0.01443		0.858	-1.04388
	0.858	-3.70587		0.858	-0.00653		0.859	-1.04489
	0.859	-3.70433		0.859	-0.000826629		0.86	-1.04592
	0.86	-3.70502		0.86	0.00259		0.861	-1.04694
	0.861	-3.70777		0.861	0.0038		0.862	-1.04794
	0.862	-3.71233		0.862	0.003		0.863	-1.04889
	0.863	-3.71836		0.863	0.00051571		0.864	-1.04977
	0.864	-3.72549		0.864	-0.00326		0.865	-1.05056
	0.865	-3.73333		0.865	-0.00791		0.866	-1.05121
	0.866	-3.74148		0.866	-0.01302		0.867	-1.05169
	0.867	-3.7496		0.867	-0.01823		0.868	-1.05198
	0.868	-3.75735		0.868	-0.02327		0.869	-1.05205
	0.869	-3.76451		0.869	-0.02802		0.87	-1.05187
	0.87	-3.7709		0.87	-0.03243		0.871	-1.05144
	0.871	-3.77642		0.871	-0.03662		0.872	-1.05074
	0.872	-3.78105		0.872	-0.0408		0.873	-1.04979
	0.873	-3.78484		0.873	-0.04524		0.874	-1.04859
	0.874	-3.78789		0.874	-0.05028		0.875	-1.04717
	0.875	-3.79033		0.875	-0.05622		0.876	-1.04556
	0.876	-3.79233		0.876	-0.06331		0.877	-1.0438
	0.877	-3.79407		0.877	-0.0717		0.878	-1.04195
	0.878	-3.79571		0.878	-0.08141		0.879	-1.04005
	0.879	-3.79739		0.879	-0.09229		0.88	-1.03817
	0.88	-3.79921		0.88	-0.10402		0.881	-1.03634
	0.881	-3.80126		0.881	-0.11612		0.882	-1.03464
	0.882	-3.80355		0.882	-0.12797		0.883	-1.03312
	0.883	-3.80609		0.883	-0.13884		0.884	-1.0318
	0.884	-3.80882		0.884	-0.14796		0.885	-1.03073
	0.885	-3.81167		0.885	-0.15456		0.886	-1.02995
	0.886	-3.81455		0.886	-0.15794		0.887	-1.02945
	0.887	-3.81736		0.887	-0.15754		0.888	-1.02925
	0.888	-3.82		0.888	-0.15298		0.889	-1.02935
	0.889	-3.82237		0.889	-0.14408		0.89	-1.02972
	0.89	-3.82439		0.89	-0.13094		0.891	-1.03035
	0.891	-3.82602		0.891	-0.1139		0.892	-1.0312
	0.892	-3.82721		0.892	-0.09353		0.893	-1.03223
	0.893	-3.82795		0.893	-0.07064		0.894	-1.03341
	0.894	-3.82823		0.894	-0.04619		0.895	-1.03469
	0.895	-3.82807		0.895	-0.02125		0.896	-1.03602
	0.896	-3.82747		0.896	0.00306		0.897	-1.03735
	0.897	-3.82646		0.897	0.02566		0.898	-1.03865
	0.898	-3.82502		0.898	0.04556		0.899	-1.03987
	0.899	-3.82316		0.899	0.06193		0.9	-1.04098
	0.9	-3.82085		0.9	0.07412		0.901	-1.04195
	0.901	-3.81805		0.901	0.08175		0.902	-1.04276
	0.902	-3.81473		0.902	0.08464		0.903	-1.04339
	0.903	-3.81083		0.903	0.0829		0.904	-1.04385
	0.904	-3.8063		0.904	0.07683		0.905	-1.04413
	0.905	-3.80113		0.905	0.06692		0.906	-1.04425
	0.906	-3.79531		0.906	0.0538		0.907	-1.04421
	0.907	-3.78887		0.907	0.03821		0.908	-1.04406
	0.908	-3.78188		0.908	0.02088		0.909	-1.04381
	0.909	-3.77446		0.909	0.00256		0.91	-1.04351
	0.91	-3.76677		0.91	-0.0161		0.911	-1.04318
	0.911	-3.75903		0.911	-0.03453		0.912	-1.04287
	0.912	-3.75147		0.912	-0.05229		0.913	-1.04261
	0.913	-3.74438		0.913	-0.06908		0.914	-1.04245
	0.914	-3.73802		0.914	-0.08471		0.915	-1.04241
	0.915	-3.73268		0.915	-0.09912		0.916	-1.04251
	0.916	-3.72859		0.916	-0.11233		0.917	-1.04279
	0.917	-3.72598		0.917	-0.12442		0.918	-1.04325
	0.918	-3.72497		0.918	-0.1355		0.919	-1.04389
	0.919	-3.72564		0.919	-0.14566		0.92	-1.0447
	0.92	-3.72795		0.92	-0.15497		0.921	-1.04567
	0.921	-3.73178		0.921	-0.16345		0.922	-1.04677
	0.922	-3.73694		0.922	-0.17107		0.923	-1.04796
	0.923	-3.74312		0.923	-0.17775		0.924	-1.0492
	0.924	-3.74995		0.924	-0.18336		0.925	-1.05045
	0.925	-3.75703		0.925	-0.18775		0.926	-1.05166
	0.926	-3.76389		0.926	-0.19078		0.927	-1.05278
	0.927	-3.77009		0.927	-0.19236		0.928	-1.05376
	0.928	-3.7752		0.928	-0.19243		0.929	-1.05457
	0.929	-3.77884		0.929	-0.19105		0.93	-1.05516
	0.93	-3.7807		0.93	-0.18834		0.931	-1.05552
	0.931	-3.78056		0.931	-0.18457		0.932	-1.05564
	0.932	-3.77832		0.932	-0.18007		0.933	-1.0555
	0.933	-3.77397		0.933	-0.17528		0.934	-1.05513
	0.934	-3.76763		0.934	-0.17068		0.935	-1.05453
	0.935	-3.75952		0.935	-0.16678		0.936	-1.05376
	0.936	-3.74993		0.936	-0.16409		0.937	-1.05284
	0.937	-3.73922		0.937	-0.16305		0.938	-1.05182
	0.938	-3.72782		0.938	-0.16399		0.939	-1.05076
	0.939	-3.71614		0.939	-0.16715		0.94	-1.0497
	0.94	-3.7046		0.94	-0.17259		0.941	-1.04869
	0.941	-3.69356		0.941	-0.18023		0.942	-1.04778
	0.942	-3.68333		0.942	-0.18981		0.943	-1.047
	0.943	-3.67414		0.943	-0.20094		0.944	-1.04637
	0.944	-3.66614		0.944	-0.21311		0.945	-1.04592
	0.945	-3.65938		0.945	-0.22573		0.946	-1.04564
	0.946	-3.65381		0.946	-0.23816		0.947	-1.04553
	0.947	-3.64932		0.947	-0.2498		0.948	-1.04558
	0.948	-3.64573		0.948	-0.26008		0.949	-1.04575
	0.949	-3.64282		0.949	-0.26855		0.95	-1.04602
	0.95	-3.64038		0.95	-0.27489		0.951	-1.04634
	0.951	-3.63817		0.951	-0.27893		0.952	-1.04669
	0.952	-3.63602		0.952	-0.28069		0.953	-1.04702
	0.953	-3.63379		0.953	-0.28033		0.954	-1.0473
	0.954	-3.63143		0.954	-0.27819		0.955	-1.04751
	0.955	-3.62897		0.955	-0.27469		0.956	-1.04763
	0.956	-3.6265		0.956	-0.27037		0.957	-1.04766
	0.957	-3.62422		0.957	-0.26577		0.958	-1.04759
	0.958	-3.62237		0.958	-0.26144		0.959	-1.04743
	0.959	-3.62124		0.959	-0.25788		0.96	-1.04721
	0.96	-3.62116		0.96	-0.25546		0.961	-1.04694
	0.961	-3.62244		0.961	-0.25446		0.962	-1.04666
	0.962	-3.62537		0.962	-0.25499		0.963	-1.0464
	0.963	-3.63019		0.963	-0.257		0.964	-1.04619
	0.964	-3.63704		0.964	-0.26032		0.965	-1.04605
	0.965	-3.64599		0.965	-0.26462		0.966	-1.04601
	0.966	-3.65699		0.966	-0.26947		0.967	-1.04609
	0.967	-3.66987		0.967	-0.27437		0.968	-1.04628
	0.968	-3.68437		0.968	-0.2788		0.969	-1.04659
	0.969	-3.7001		0.969	-0.28225		0.97	-1.04701
	0.97	-3.7166		0.97	-0.28423		0.971	-1.04751
	0.971	-3.73336		0.971	-0.28438		0.972	-1.04808
	0.972	-3.74981		0.972	-0.28241		0.973	-1.04869
	0.973	-3.76539		0.973	-0.27817		0.974	-1.04929
	0.974	-3.77955		0.974	-0.27164		0.975	-1.04988
	0.975	-3.79179		0.975	-0.26293		0.976	-1.0504
	0.976	-3.80168		0.976	-0.25225		0.977	-1.05085
	0.977	-3.80888		0.977	-0.23993		0.978	-1.05121
	0.978	-3.81315		0.978	-0.22633		0.979	-1.05146
	0.979	-3.81435		0.979	-0.21191		0.98	-1.05161
	0.98	-3.81248		0.98	-0.19708		0.981	-1.05167
	0.981	-3.8076		0.981	-0.1823		0.982	-1.05165
	0.982	-3.79991		0.982	-0.16795		0.983	-1.05157
	0.983	-3.78967		0.983	-0.15438		0.984	-1.05147
	0.984	-3.77721		0.984	-0.1419		0.985	-1.05137
	0.985	-3.7629		0.985	-0.13072		0.986	-1.0513
	0.986	-3.74715		0.986	-0.121		0.987	-1.0513
	0.987	-3.73038		0.987	-0.11285		0.988	-1.05138
	0.988	-3.71303		0.988	-0.1063		0.989	-1.05156
	0.989	-3.69551		0.989	-0.10135		0.99	-1.05185
	0.99	-3.67821		0.99	-0.09797		0.991	-1.05225
	0.991	-3.66152		0.991	-0.09609		0.992	-1.05276
	0.992	-3.64578		0.992	-0.0956		0.993	-1.05337
	0.993	-3.63132		0.993	-0.09638		0.994	-1.05404
	0.994	-3.61844		0.994	-0.0983		0.995	-1.05475
	0.995	-3.60742		0.995	-0.10117		0.996	-1.05548
	0.996	-3.59852		0.996	-0.10482		0.997	-1.05619
	0.997	-3.59195		0.997	-0.10901		0.998	-1.05685
	0.998	-3.58793		0.998	-0.11352		0.999	-1.05745
	0.999	-3.58661		0.999	-0.11805		1	-1.05794
	1	-3.5881		1	-0.12235		1.001	-1.05834
	1.001	-3.59248		1.001	-0.12611		1.002	-1.05861
	1.002	-3.59975		1.002	-0.12906		1.003	-1.05877
	1.003	-3.60985		1.003	-0.13093		1.004	-1.05882
	1.004	-3.62262		1.004	-0.13151		1.005	-1.05878
	1.005	-3.63784		1.005	-0.13063		1.006	-1.05866
	1.006	-3.65519		1.006	-0.12822		1.007	-1.05848
	1.007	-3.67426		1.007	-0.12425		1.008	-1.05827
	1.008	-3.69457		1.008	-0.11883		1.009	-1.05804
	1.009	-3.71557		1.009	-0.11212		1.01	-1.05781
	1.01	-3.73666		1.01	-0.1044		1.011	-1.05761
	1.011	-3.75722		1.011	-0.09598		1.012	-1.05743
	1.012	-3.77663		1.012	-0.08725		1.013	-1.05728
	1.013	-3.79428		1.013	-0.07862		1.014	-1.05716
	1.014	-3.80964		1.014	-0.0705		1.015	-1.05706
	1.015	-3.82222		1.015	-0.06324		1.016	-1.05697
	1.016	-3.83167		1.016	-0.05716		1.017	-1.05687
	1.017	-3.83773		1.017	-0.05249		1.018	-1.05674
	1.018	-3.84029		1.018	-0.04934		1.019	-1.05658
	1.019	-3.83937		1.019	-0.0477		1.02	-1.05635
	1.02	-3.83512		1.02	-0.04748		1.021	-1.05607
	1.021	-3.82783		1.021	-0.04844		1.022	-1.05571
	1.022	-3.81789		1.022	-0.05027		1.023	-1.05528
	1.023	-3.80577		1.023	-0.05258		1.024	-1.05478
	1.024	-3.79203		1.024	-0.05494		1.025	-1.05423
	1.025	-3.77725		1.025	-0.05692		1.026	-1.05365
	1.026	-3.762		1.026	-0.05809		1.027	-1.05306
	1.027	-3.74685		1.027	-0.05809		1.028	-1.05247
	1.028	-3.73232		1.028	-0.05663		1.029	-1.05193
	1.029	-3.71883		1.029	-0.05352		1.03	-1.05145
	1.03	-3.70675		1.03	-0.04867		1.031	-1.05106
	1.031	-3.69632		1.031	-0.04209		1.032	-1.05078
	1.032	-3.68771		1.032	-0.0339		1.033	-1.05063
	1.033	-3.68095		1.033	-0.02429		1.034	-1.05061
	1.034	-3.67603		1.034	-0.01353		1.035	-1.05073
	1.035	-3.67281		1.035	-0.00191		1.036	-1.05098
	1.036	-3.67111		1.036	0.01025		1.037	-1.05135
	1.037	-3.67069		1.037	0.02265		1.038	-1.05183
	1.038	-3.67131		1.038	0.035		1.039	-1.0524
	1.039	-3.67267		1.039	0.04708		1.04	-1.05305
	1.04	-3.67451		1.04	0.05868		1.041	-1.05374
	1.041	-3.67657		1.041	0.06967		1.042	-1.05446
	1.042	-3.67862		1.042	0.07995		1.043	-1.05519
	1.043	-3.68044		1.043	0.08945		1.044	-1.05592
	1.044	-3.68186		1.044	0.09814		1.045	-1.05663
	1.045	-3.68272		1.045	0.10595		1.046	-1.05731
	1.046	-3.68292		1.046	0.11284		1.047	-1.05795
	1.047	-3.68233		1.047	0.11872		1.048	-1.05856
	1.048	-3.68089		1.048	0.12349		1.049	-1.05913
	1.049	-3.67853		1.049	0.12701		1.05	-1.05967
	1.05	-3.6752		1.05	0.12914		1.051	-1.06017
	1.051	-3.67085		1.051	0.12972		1.052	-1.06065
	1.052	-3.66547		1.052	0.12859		1.053	-1.06109
	1.053	-3.65906		1.053	0.12566		1.054	-1.0615
	1.054	-3.65165		1.054	0.12086		1.055	-1.06187
	1.055	-3.6433		1.055	0.11423		1.056	-1.0622
	1.056	-3.63411		1.056	0.10588		1.057	-1.06248
	1.057	-3.62424		1.057	0.09601		1.058	-1.06271
	1.058	-3.61389		1.058	0.08494		1.059	-1.06289
	1.059	-3.6033		1.059	0.07304		1.06	-1.06299
	1.06	-3.59277		1.06	0.06075		1.061	-1.06304
	1.061	-3.58263		1.061	0.04856		1.062	-1.06302
	1.062	-3.57324		1.062	0.03691		1.063	-1.06295
	1.063	-3.56496		1.063	0.02623		1.064	-1.06284
	1.064	-3.55816		1.064	0.01686		1.065	-1.06271
	1.065	-3.55316		1.065	0.00899		1.066	-1.06258
	1.066	-3.55022		1.066	0.00269		1.067	-1.06247
	1.067	-3.54955		1.067	-0.00212		1.068	-1.06242
	1.068	-3.55125		1.068	-0.0057		1.069	-1.06244
	1.069	-3.55534		1.069	-0.00844		1.07	-1.06257
	1.07	-3.56171		1.07	-0.01084		1.071	-1.06282
	1.071	-3.57014		1.071	-0.01349		1.072	-1.06321
	1.072	-3.58031		1.072	-0.01698		1.073	-1.06373
	1.073	-3.59181		1.073	-0.02188		1.074	-1.06439
	1.074	-3.60416		1.074	-0.02867		1.075	-1.06516
	1.075	-3.61682		1.075	-0.03769		1.076	-1.06603
	1.076	-3.62926		1.076	-0.04909		1.077	-1.06695
	1.077	-3.64095		1.077	-0.06282		1.078	-1.06787
	1.078	-3.65138		1.078	-0.07862		1.079	-1.06876
	1.079	-3.66016		1.079	-0.09602		1.08	-1.06954
	1.08	-3.66696		1.08	-0.11436		1.081	-1.07019
	1.081	-3.67158		1.081	-0.13288		1.082	-1.07063
	1.082	-3.67393		1.082	-0.15072		1.083	-1.07085
	1.083	-3.67409		1.083	-0.16704		1.084	-1.07079
	1.084	-3.6722		1.084	-0.18106		1.085	-1.07045
	1.085	-3.66855		1.085	-0.19214		1.086	-1.06983
	1.086	-3.66351		1.086	-0.19985		1.087	-1.06894
	1.087	-3.65749		1.087	-0.20398		1.088	-1.06781
	1.088	-3.65095		1.088	-0.2046		1.089	-1.06648
	1.089	-3.64433		1.089	-0.20203		1.09	-1.06501
	1.09	-3.63805		1.09	-0.19685		1.091	-1.06347
	1.091	-3.63246		1.091	-0.18981		1.092	-1.06194
	1.092	-3.62784		1.092	-0.18182		1.093	-1.06048
	1.093	-3.62437		1.093	-0.17384		1.094	-1.05917
	1.094	-3.62211		1.094	-0.1668		1.095	-1.05807
	1.095	-3.62103		1.095	-0.16154		1.096	-1.05725
	1.096	-3.62101		1.096	-0.15872		1.097	-1.05673
	1.097	-3.62185		1.097	-0.15876		1.098	-1.05654
	1.098	-3.62328		1.098	-0.16181		1.099	-1.05669
	1.099	-3.62502		1.099	-0.16773		1.1	-1.05717
	1.1	-3.62676		1.1	-0.1761		1.101	-1.05794
	1.101	-3.62824		1.101	-0.18628		1.102	-1.05896
	1.102	-3.62923		1.102	-0.19744		1.103	-1.06017
	1.103	-3.62956		1.103	-0.20864		1.104	-1.06151
	1.104	-3.62914		1.104	-0.21893		1.105	-1.06291
	1.105	-3.62798		1.105	-0.22742		1.106	-1.06428
	1.106	-3.62615		1.106	-0.23337		1.107	-1.06557
	1.107	-3.62381		1.107	-0.23627		1.108	-1.06672
	1.108	-3.62116		1.108	-0.23586		1.109	-1.06767
	1.109	-3.61845		1.109	-0.23218		1.11	-1.06839
	1.11	-3.61593		1.11	-0.22554		1.111	-1.06887
	1.111	-3.61385		1.111	-0.21651		1.112	-1.06909
	1.112	-3.61242		1.112	-0.20587		1.113	-1.06907
	1.113	-3.61179		1.113	-0.1945		1.114	-1.06882
	1.114	-3.61205		1.114	-0.18335		1.115	-1.06839
	1.115	-3.6132		1.115	-0.17329		1.116	-1.06782
	1.116	-3.61517		1.116	-0.16507		1.117	-1.06715
	1.117	-3.6178		1.117	-0.15923		1.118	-1.06643
	1.118	-3.62088		1.118	-0.15604		1.119	-1.06571
	1.119	-3.62416		1.119	-0.15551		1.12	-1.06503
	1.12	-3.62735		1.12	-0.15735		1.121	-1.06442
	1.121	-3.6302		1.121	-0.16102		1.122	-1.06391
	1.122	-3.63245		1.122	-0.16579		1.123	-1.0635
	1.123	-3.63394		1.123	-0.17081		1.124	-1.0632
	1.124	-3.63454		1.124	-0.1752		1.125	-1.06301
	1.125	-3.63426		1.125	-0.17815		1.126	-1.06291
	1.126	-3.63317		1.126	-0.17899		1.127	-1.06287
	1.127	-3.63145		1.127	-0.1773		1.128	-1.06288
	1.128	-3.62936		1.128	-0.17293		1.129	-1.0629
	1.129	-3.62722		1.129	-0.16605		1.13	-1.0629
	1.13	-3.62543		1.13	-0.1571		1.131	-1.06288
	1.131	-3.62435		1.131	-0.14682		1.132	-1.06281
	1.132	-3.62437		1.132	-0.13612		1.133	-1.06267
	1.133	-3.62581		1.133	-0.12605		1.134	-1.06248
	1.134	-3.62892		1.134	-0.11764		1.135	-1.06223
	1.135	-3.63384		1.135	-0.11184		1.136	-1.06194
	1.136	-3.64059		1.136	-0.10941		1.137	-1.06162
	1.137	-3.64908		1.137	-0.11082		1.138	-1.06131
	1.138	-3.65906		1.138	-0.1162		1.139	-1.06101
	1.139	-3.67018		1.139	-0.12533		1.14	-1.06077
	1.14	-3.68197		1.14	-0.13763		1.141	-1.06059
	1.141	-3.69391		1.141	-0.15219		1.142	-1.0605
	1.142	-3.70542		1.142	-0.16789		1.143	-1.06052
	1.143	-3.7159		1.143	-0.18345		1.144	-1.06065
	1.144	-3.7248		1.144	-0.19758		1.145	-1.06089
	1.145	-3.73163		1.145	-0.2091		1.146	-1.06123
	1.146	-3.73598		1.146	-0.21703		1.147	-1.06166
	1.147	-3.7376		1.147	-0.22073		1.148	-1.06216
	1.148	-3.73635		1.148	-0.21992		1.149	-1.06271
	1.149	-3.73225		1.149	-0.21477		1.15	-1.06328
	1.15	-3.72547		1.15	-0.20582		1.151	-1.06385
	1.151	-3.71632		1.151	-0.19402		1.152	-1.06437
	1.152	-3.70523		1.152	-0.18056		1.153	-1.06485
	1.153	-3.69272		1.153	-0.16683		1.154	-1.06524
	1.154	-3.67936		1.154	-0.15422		1.155	-1.06554
	1.155	-3.66574		1.155	-0.14403		1.156	-1.06574
	1.156	-3.65245		1.156	-0.1373		1.157	-1.06584
	1.157	-3.64		1.157	-0.13473		1.158	-1.06584
	1.158	-3.62886		1.158	-0.13656		1.159	-1.06574
	1.159	-3.61937		1.159	-0.14257		1.16	-1.06556
	1.16	-3.61174		1.16	-0.15206		1.161	-1.06532
	1.161	-3.6061		1.161	-0.16392		1.162	-1.06503
	1.162	-3.60241		1.162	-0.1767		1.163	-1.06471
	1.163	-3.60054		1.163	-0.18878		1.164	-1.06439
	1.164	-3.60027		1.164	-0.1985		1.165	-1.06407
	1.165	-3.60131		1.165	-0.20434		1.166	-1.06379
	1.166	-3.60332		1.166	-0.20506		1.167	-1.06354
	1.167	-3.60598		1.167	-0.19984		1.168	-1.06334
	1.168	-3.60896		1.168	-0.18841		1.169	-1.06321
	1.169	-3.61198		1.169	-0.17105		1.17	-1.06314
	1.17	-3.61484		1.17	-0.14861		1.171	-1.06315
	1.171	-3.61742		1.171	-0.12247		1.172	-1.06323
	1.172	-3.61965		1.172	-0.09438		1.173	-1.06338
	1.173	-3.6216		1.173	-0.06635		1.174	-1.06361
	1.174	-3.62337		1.174	-0.04047		1.175	-1.06392
	1.175	-3.62513		1.175	-0.01866		1.176	-1.06429
	1.176	-3.62711		1.176	-0.00255		1.177	-1.06475
	1.177	-3.62953		1.177	0.00673		1.178	-1.06526
	1.178	-3.63261		1.178	0.00865		1.179	-1.06585
	1.179	-3.63652		1.179	0.00333		1.18	-1.06649
	1.18	-3.64138		1.18	-0.00841		1.181	-1.06718
	1.181	-3.64723		1.181	-0.02517		1.182	-1.06792
	1.182	-3.65404		1.182	-0.04506		1.183	-1.06868
	1.183	-3.66166		1.183	-0.06587		1.184	-1.06946
	1.184	-3.66987		1.184	-0.08533		1.185	-1.07025
	1.185	-3.67839		1.185	-0.10126		1.186	-1.07101
	1.186	-3.68685		1.186	-0.11187		1.187	-1.07174
	1.187	-3.69486		1.187	-0.11589		1.188	-1.07242
	1.188	-3.70203		1.188	-0.11274		1.189	-1.07302
	1.189	-3.70797		1.189	-0.10257		1.19	-1.07354
	1.19	-3.71236		1.19	-0.08634		1.191	-1.07396
	1.191	-3.71494		1.191	-0.06564		1.192	-1.07427
	1.192	-3.71552		1.192	-0.04262		1.193	-1.07448
	1.193	-3.71406		1.193	-0.01974		1.194	-1.07457
	1.194	-3.71058		1.194	0.000469418		1.195	-1.07455
	1.195	-3.70526		1.195	0.01569		1.196	-1.07445
	1.196	-3.69833		1.196	0.02405		1.197	-1.07427
	1.197	-3.69016		1.197	0.02437		1.198	-1.07404
	1.198	-3.68114		1.198	0.01631		1.199	-1.07377
	1.199	-3.67172		1.199	0.000462246		1.2	-1.07351
	1.2	-3.66237		1.2	-0.02169		1.201	-1.07325
	1.201	-3.65352		1.201	-0.04787		1.202	-1.07304
	1.202	-3.64557		1.202	-0.0752		1.203	-1.07289
	1.203	-3.63885		1.203	-0.10052		1.204	-1.07281
	1.204	-3.6336		1.204	-0.12067		1.205	-1.07281
	1.205	-3.62995		1.205	-0.13289		1.206	-1.07289
	1.206	-3.62797		1.206	-0.13513		1.207	-1.07306
	1.207	-3.62757		1.207	-0.12634		1.208	-1.0733
	1.208	-3.62862		1.208	-0.10669		1.209	-1.07359
	1.209	-3.63088		1.209	-0.07762		1.21	-1.07392
	1.21	-3.6341		1.21	-0.04185		1.211	-1.07427
	1.211	-3.63795		1.211	-0.00317		1.212	-1.07462
	1.212	-3.64215		1.212	0.03381		1.213	-1.07493
	1.213	-3.64641		1.213	0.06414		1.214	-1.07521
	1.214	-3.65049		1.214	0.08293		1.215	-1.07542
	1.215	-3.65424		1.215	0.08591		1.216	-1.07557
	1.216	-3.65758		1.216	0.06991		1.217	-1.07564
	1.217	-3.66051		1.217	0.03327		1.218	-1.07564
	1.218	-3.66313		1.218	-0.02382		1.219	-1.07558
	1.219	-3.66563		1.219	-0.09916		1.22	-1.07547
	1.22	-3.66826		1.22	-0.18863		1.221	-1.07532
	1.221	-3.67132		1.221	-0.28631		1.222	-1.07516
	1.222	-3.67515		1.222	-0.38498		1.223	-1.07501
	1.223	-3.68008		1.223	-0.47667		1.224	-1.07489
	1.224	-3.68642		1.224	-0.55337		1.225	-1.07481
	1.225	-3.69444		1.225	-0.60777		1.226	-1.07478
	1.226	-3.7043		1.226	-0.63411		1.227	-1.07482
	1.227	-3.7161		1.227	-0.62881		1.228	-1.07492
	1.228	-3.72981		1.228	-0.59104		1.229	-1.07508
	1.229	-3.74529		1.229	-0.52308		1.23	-1.07528
	1.23	-3.76228		1.23	-0.43036		1.231	-1.07551
	1.231	-3.78041		1.231	-0.32125		1.232	-1.07574
	1.232	-3.7992		1.232	-0.20652		1.233	-1.07594
	1.233	-3.81811		1.233	-0.09854		1.234	-1.07609
	1.234	-3.83652		1.234	-0.01023		1.235	-1.07615
	1.235	-3.85381		1.235	0.04615		1.236	-1.0761
	1.236	-3.86934		1.236	0.06029		1.237	-1.07592
	1.237	-3.8825		1.237	0.025		1.238	-1.0756
	1.238	-3.89276		1.238	-0.06272		1.239	-1.07512
	1.239	-3.89967		1.239	-0.20088		1.24	-1.0745
	1.24	-3.90285		1.24	-0.38215		1.241	-1.07374
	1.241	-3.9021		1.241	-0.59394		1.242	-1.07286
	1.242	-3.89731		1.242	-0.81895		1.243	-1.0719
	1.243	-3.88851		1.243	-1.03629		1.244	-1.07089
	1.244	-3.87589		1.244	-1.22308		1.245	-1.06987
	1.245	-3.85975		1.245	-1.35643		1.246	-1.06888
	1.246	-3.84048		1.246	-1.41571		1.247	-1.06798
	1.247	-3.8186		1.247	-1.38496		1.248	-1.06719
	1.248	-3.79468		1.248	-1.25532		1.249	-1.06656
	1.249	-3.76934		1.249	-1.02711		1.25	-1.06613
	1.25	-3.74323		1.25	-0.71159		1.251	-1.06591
	1.251	-3.717		1.251	-0.33211		1.252	-1.06593
	1.252	-3.69127		1.252	0.07558		1.253	-1.06619
	1.253	-3.66662		1.253	0.46371		1.254	-1.06668
	1.254	-3.64357		1.254	0.77389		1.255	-1.06741
	1.255	-3.62255		1.255	0.93936		1.256	-1.06834
	1.256	-3.60392		1.256	0.88804		1.257	-1.06944
	1.257	-3.58793		1.257	0.54631		1.258	-1.07069
	1.258	-3.57475		1.258	-0.1568		1.259	-1.07205
	1.259	-3.56444		1.259	-1.28507		1.26	-1.07347
	1.26	-3.55697		1.26	-2.89069		1.261	-1.07493
	1.261	-3.55224		1.261	-5.01001		1.262	-1.07638
	1.262	-3.55007		1.262	-7.66005		1.263	-1.07779
	1.263	-3.5502		1.263	-10.8357		1.264	-1.07913
	1.264	-3.55234		1.264	-14.5081		1.265	-1.08038
	1.265	-3.55616		1.265	-18.6241		1.266	-1.08152
	1.266	-3.56129		1.266	-23.1073		1.267	-1.08254
	1.267	-3.56738		1.267	-27.86		1.268	-1.08343
	1.268	-3.57404		1.268	-32.7669		1.269	-1.08421
	1.269	-3.58092		1.269	-37.6994		1.27	-1.08485
	1.27	-3.58769		1.27	-42.5208		1.271	-1.08539
	1.271	-3.59403		1.271	-47.0928		1.272	-1.08581
	1.272	-3.59966		1.272	-51.2811		1.273	-1.08615
	1.273	-3.60436		1.273	-54.9618		1.274	-1.08639
	1.274	-3.60793		1.274	-58.0272		1.275	-1.08656
	1.275	-3.61023		1.275	-60.3902		1.276	-1.08665
	1.276	-3.61115		1.276	-61.9886		1.277	-1.08668
	1.277	-3.61064		1.277	-62.7875		1.278	-1.08665
	1.278	-3.60868		1.278	-62.7804		1.279	-1.08654
	1.279	-3.60531		1.279	-61.989		1.28	-1.08637
	1.28	-3.60057		1.28	-60.4614		1.281	-1.08613
	1.281	-3.59457		1.281	-58.2693		1.282	-1.08581
	1.282	-3.58743		1.282	-55.5038		1.283	-1.08541
	1.283	-3.57929		1.283	-52.2705		1.284	-1.08491
	1.284	-3.5703		1.284	-48.684		1.285	-1.08432
	1.285	-3.56066		1.285	-44.8623		1.286	-1.08364
	1.286	-3.55053		1.286	-40.9213		1.287	-1.08287
	1.287	-3.54012		1.287	-36.97		1.288	-1.082
	1.288	-3.52962		1.288	-33.1058		1.289	-1.08106
	1.289	-3.51922		1.289	-29.4111		1.29	-1.08004
	1.29	-3.50913		1.29	-25.9517		1.291	-1.07898
	1.291	-3.49952		1.291	-22.7747		1.292	-1.07789
	1.292	-3.4906		1.292	-19.9092		1.293	-1.07678
	1.293	-3.48253		1.293	-17.3671		1.294	-1.0757
	1.294	-3.47551		1.294	-15.1448		1.295	-1.07466
	1.295	-3.46968		1.295	-13.2264		1.296	-1.07369
	1.296	-3.46521		1.296	-11.5862		1.297	-1.07281
	1.297	-3.46224		1.297	-10.1922		1.298	-1.07206
	1.298	-3.46087		1.298	-9.00938		1.299	-1.07144
	1.299	-3.46122		1.299	-8.0025		1.3	-1.07097
	1.3	-3.46335		1.3	-7.13865		1.301	-1.07065
	1.301	-3.4673		1.301	-6.38905		1.302	-1.0705
	1.302	-3.47308		1.302	-5.73023		1.303	-1.0705
	1.303	-3.48064		1.303	-5.1445		1.304	-1.07065
	1.304	-3.4899		1.304	-4.61975		1.305	-1.07091
	1.305	-3.50075		1.305	-4.14869		1.306	-1.07126
	1.306	-3.513		1.306	-3.72774		1.307	-1.07167
	1.307	-3.52645		1.307	-3.35553		1.308	-1.0721
	1.308	-3.54084		1.308	-3.03153		1.309	-1.07251
	1.309	-3.55589		1.309	-2.75462		1.31	-1.07286
	1.31	-3.57128		1.31	-2.52201		1.311	-1.07312
	1.311	-3.58669		1.311	-2.32856		1.312	-1.07323
	1.312	-3.60181		1.312	-2.16654		1.313	-1.07318
	1.313	-3.6163		1.313	-2.0259		1.314	-1.07294
	1.314	-3.62991		1.314	-1.89501		1.315	-1.0725
	1.315	-3.64236		1.315	-1.76183		1.316	-1.07185
	1.316	-3.65349		1.316	-1.6153		1.317	-1.071
	1.317	-3.66315		1.317	-1.44694		1.318	-1.06998
	1.318	-3.6713		1.318	-1.25235		1.319	-1.06881
	1.319	-3.67794		1.319	-1.03254		1.32	-1.06754
	1.32	-3.68318		1.32	-0.79493		1.321	-1.06621
	1.321	-3.68717		1.321	-0.55378		1.322	-1.06489
	1.322	-3.69013		1.322	-0.33007		1.323	-1.06364
	1.323	-3.69235		1.323	-0.15083		1.324	-1.06251
	1.324	-3.69411		1.324	-0.0477		1.325	-1.06157
	1.325	-3.69573		1.325	-0.05507		1.326	-1.06088
	1.326	-3.69752		1.326	-0.20771		1.327	-1.06047
	1.327	-3.69976		1.327	-0.53815		1.328	-1.06038
	1.328	-3.70267		1.328	-1.07394		1.329	-1.06064
	1.329	-3.70641		1.329	-1.83505		1.33	-1.06125
	1.33	-3.71105		1.33	-2.83156		1.331	-1.0622
	1.331	-3.71658		1.331	-4.06188		1.332	-1.06348
	1.332	-3.72287		1.332	-5.5116		1.333	-1.06503
	1.333	-3.72972		1.333	-7.15318		1.334	-1.06682
	1.334	-3.73684		1.334	-8.9464		1.335	-1.06878
	1.335	-3.74384		1.335	-10.8397		1.336	-1.07085
	1.336	-3.75032		1.336	-12.7725		1.337	-1.07295
	1.337	-3.75581		1.337	-14.6775		1.338	-1.07501
	1.338	-3.75987		1.338	-16.4848		1.339	-1.07697
	1.339	-3.76208		1.339	-18.1245		1.34	-1.07877
	1.34	-3.76205		1.34	-19.5316		1.341	-1.08035
	1.341	-3.75951		1.341	-20.6484		1.342	-1.08168
	1.342	-3.75426		1.342	-21.4283		1.343	-1.08274
	1.343	-3.74624		1.343	-21.8385		1.344	-1.08352
	1.344	-3.73551		1.344	-21.8612		1.345	-1.08403
	1.345	-3.72226		1.345	-21.4952		1.346	-1.0843
	1.346	-3.70682		1.346	-20.7556		1.347	-1.08436
	1.347	-3.68963		1.347	-19.6729		1.348	-1.08427
	1.348	-3.67121		1.348	-18.2915		1.349	-1.08406
	1.349	-3.65216		1.349	-16.6668		1.35	-1.08382
	1.35	-3.63311		1.35	-14.8627		1.351	-1.08358
	1.351	-3.61472		1.351	-12.9474		1.352	-1.08342
	1.352	-3.5976		1.352	-10.9907		1.353	-1.08338
	1.353	-3.58231		1.353	-9.05976		1.354	-1.08349
	1.354	-3.56932		1.354	-7.21605		1.355	-1.08378
	1.355	-3.559		1.355	-5.51269		1.356	-1.08428
	1.356	-3.55161		1.356	-3.99215		1.357	-1.08497
	1.357	-3.54724		1.357	-2.68481		1.358	-1.08583
	1.358	-3.54591		1.358	-1.60829		1.359	-1.08685
	1.359	-3.54747		1.359	-0.76756		1.36	-1.08798
	1.36	-3.55169		1.36	-0.15576		1.361	-1.08917
	1.361	-3.55826		1.361	0.24433		1.362	-1.09036
	1.362	-3.5668		1.362	0.45832		1.363	-1.0915
	1.363	-3.57692		1.363	0.51791		1.364	-1.09253
	1.364	-3.58822		1.364	0.4584		1.365	-1.09341
	1.365	-3.60034		1.365	0.31618		1.366	-1.09408
	1.366	-3.61295		1.366	0.12644		1.367	-1.09452
	1.367	-3.62582		1.367	-0.07889		1.368	-1.0947
	1.368	-3.63877		1.368	-0.27275		1.369	-1.09461
	1.369	-3.65172		1.369	-0.43405		1.37	-1.09427
	1.37	-3.66467		1.37	-0.54832		1.371	-1.09369
	1.371	-3.67768		1.371	-0.60776		1.372	-1.0929
	1.372	-3.69086		1.372	-0.61092		1.373	-1.09195
	1.373	-3.70436		1.373	-0.56182		1.374	-1.09088
	1.374	-3.71831		1.374	-0.46895		1.375	-1.08975
	1.375	-3.73283		1.375	-0.34389		1.376	-1.08861
	1.376	-3.748		1.376	-0.19996		1.377	-1.08752
	1.377	-3.76383		1.377	-0.05087		1.378	-1.08653
	1.378	-3.78024		1.378	0.09052		1.379	-1.08567
	1.379	-3.79706		1.379	0.21325		1.38	-1.08498
	1.38	-3.81404		1.38	0.30896		1.381	-1.08448
	1.381	-3.83083		1.381	0.37238		1.382	-1.08416
	1.382	-3.84703		1.382	0.40148		1.383	-1.08403
	1.383	-3.86217		1.383	0.39729		1.384	-1.08407
	1.384	-3.87578		1.384	0.36352		1.385	-1.08425
	1.385	-3.88738		1.385	0.306		1.386	-1.08454
	1.386	-3.89653		1.386	0.23193		1.387	-1.08489
	1.387	-3.90285		1.387	0.14916		1.388	-1.08527
	1.388	-3.90605		1.388	0.06538		1.389	-1.08562
	1.389	-3.90595		1.389	-0.01248		1.39	-1.08592
	1.39	-3.9025		1.39	-0.07881		1.391	-1.08612
	1.391	-3.89574		1.391	-0.12972		1.392	-1.08621
	1.392	-3.88587		1.392	-0.16318		1.393	-1.08617
	1.393	-3.87315		1.393	-0.17902		1.394	-1.08601
	1.394	-3.85797		1.394	-0.1788		1.395	-1.08572
	1.395	-3.84075		1.395	-0.16547		1.396	-1.08533
	1.396	-3.82197		1.396	-0.14294		1.397	-1.08487
	1.397	-3.80207		1.397	-0.11567		1.398	-1.08437
	1.398	-3.78152		1.398	-0.08811		1.399	-1.08388
	1.399	-3.76071		1.399	-0.06434		1.4	-1.08344
	1.4	-3.73998		1.4	-0.04764		1.401	-1.08309
	1.401	-3.71957		1.401	-0.04025		1.402	-1.08286
	1.402	-3.69967		1.402	-0.04318		1.403	-1.0828
	1.403	-3.68036		1.403	-0.05624		1.404	-1.08291
	1.404	-3.66169		1.404	-0.07808		1.405	-1.08321
	1.405	-3.64365		1.405	-0.10643		1.406	-1.08368
	1.406	-3.62621		1.406	-0.13833		1.407	-1.08432
	1.407	-3.60936		1.407	-0.17046		1.408	-1.0851
	1.408	-3.5931		1.408	-0.19951		1.409	-1.08597
	1.409	-3.57751		1.409	-0.22245		1.41	-1.0869
	1.41	-3.56273		1.41	-0.23686		1.411	-1.08782
	1.411	-3.549		1.411	-0.24107		1.412	-1.0887
	1.412	-3.53662		1.412	-0.23438		1.413	-1.08949
	1.413	-3.52599		1.413	-0.21701		1.414	-1.09014
	1.414	-3.51756		1.414	-0.19011		1.415	-1.09062
	1.415	-3.51182		1.415	-0.15558		1.416	-1.09092
	1.416	-3.50925		1.416	-0.11594		1.417	-1.09103
	1.417	-3.51029		1.417	-0.07406		1.418	-1.09096
	1.418	-3.5153		1.418	-0.03289		1.419	-1.09073
	1.419	-3.52449		1.419	0.00473		1.42	-1.09039
	1.42	-3.53796		1.42	0.03634		1.421	-1.08999
	1.421	-3.55557		1.421	0.06003		1.422	-1.08958
	1.422	-3.57701		1.422	0.07457		1.423	-1.08921
	1.423	-3.60175		1.423	0.07942		1.424	-1.08895
	1.424	-3.62906		1.424	0.07479		1.425	-1.08883
	1.425	-3.65804		1.425	0.06155		1.426	-1.0889
	1.426	-3.68766		1.426	0.04108		1.427	-1.08918
	1.427	-3.7168		1.427	0.01518		1.428	-1.08967
	1.428	-3.74429		1.428	-0.01416		1.429	-1.09033
	1.429	-3.76903		1.429	-0.04488		1.43	-1.09114
	1.43	-3.78999		1.43	-0.07507		1.431	-1.09203
	1.431	-3.8063		1.431	-0.10307		1.432	-1.09291
	1.432	-3.81732		1.432	-0.12759		1.433	-1.0937
	1.433	-3.82261		1.433	-0.14775		1.434	-1.0943
	1.434	-3.82207		1.434	-0.16312		1.435	-1.09461
	1.435	-3.81584		1.435	-0.1737		1.436	-1.09455
	1.436	-3.80435		1.436	-0.17983		1.437	-1.09405
	1.437	-3.78829		1.437	-0.18213		1.438	-1.09307
	1.438	-3.76855		1.438	-0.18138		1.439	-1.09162
	1.439	-3.74619		1.439	-0.17843		1.44	-1.08972
	1.44	-3.72236		1.44	-0.17412		1.441	-1.08748
	1.441	-3.69821		1.441	-0.16915		1.442	-1.08504
	1.442	-3.67489		1.442	-0.16406		1.443	-1.08258
	1.443	-3.65341		1.443	-0.15916		1.444	-1.08035
	1.444	-3.6346		1.444	-0.15458		1.445	-1.07864
	1.445	-3.61911		1.445	-0.15024		1.446	-1.07778
	1.446	-3.60733		1.446	-0.14592		1.447	-1.0781
	1.447	-3.59938		1.447	-0.1413		1.448	-1.08
	1.448	-3.59515		1.448	-0.13607		1.449	-1.08382
	1.449	-3.5943		1.449	-0.12991		1.45	-1.08993
	1.45	-3.59629		1.45	-0.12264		1.451	-1.09865
	1.451	-3.60045		1.451	-0.1142		1.452	-1.11027
	1.452	-3.60601		1.452	-0.10469		1.453	-1.12501
	1.453	-3.61221		1.453	-0.09438		1.454	-1.14304
	1.454	-3.61828		1.454	-0.08369		1.455	-1.16443
	1.455	-3.62358		1.455	-0.07317		1.456	-1.1892
	1.456	-3.62759		1.456	-0.06342		1.457	-1.21725
	1.457	-3.62996		1.457	-0.05506		1.458	-1.2484
	1.458	-3.63052		1.458	-0.04866		1.459	-1.2824
	1.459	-3.62928		1.459	-0.0447		1.46	-1.31892
	1.46	-3.62644		1.46	-0.04352		1.461	-1.35756
	1.461	-3.62231		1.461	-0.04528		1.462	-1.39786
	1.462	-3.61732		1.462	-0.04996		1.463	-1.43932
	1.463	-3.61196		1.463	-0.05738		1.464	-1.48143
	1.464	-3.60669		1.464	-0.06719		1.465	-1.52366
	1.465	-3.60194		1.465	-0.07892		1.466	-1.56549
	1.466	-3.59805		1.466	-0.09204		1.467	-1.60642
	1.467	-3.59522		1.467	-0.10597		1.468	-1.64599
	1.468	-3.59351		1.468	-0.1202		1.469	-1.6838
	1.469	-3.59278		1.469	-0.13423		1.47	-1.71951
	1.47	-3.59278		1.47	-0.14771		1.471	-1.75282
	1.471	-3.59311		1.471	-0.16038		1.472	-1.78353
	1.472	-3.59325		1.472	-0.17212		1.473	-1.81152
	1.473	-3.59266		1.473	-0.1829		1.474	-1.83672
	1.474	-3.59079		1.474	-0.19282		1.475	-1.85915
	1.475	-3.58714		1.475	-0.20201		1.476	-1.87888
	1.476	-3.58131		1.476	-0.21062		1.477	-1.89603
	1.477	-3.57308		1.477	-0.21881		1.478	-1.91079
	1.478	-3.5624		1.478	-0.22664		1.479	-1.92336
	1.479	-3.54945		1.479	-0.23414		1.48	-1.93397
	1.48	-3.53461		1.48	-0.24119		1.481	-1.94287
	1.481	-3.51848		1.481	-0.24759		1.482	-1.95032
	1.482	-3.50184		1.482	-0.25306		1.483	-1.95653
	1.483	-3.48559		1.483	-0.25723		1.484	-1.96175
	1.484	-3.47074		1.484	-0.25969		1.485	-1.96618
	1.485	-3.45829		1.485	-0.26005		1.486	-1.96998
	1.486	-3.44919		1.486	-0.25797		1.487	-1.97331
	1.487	-3.44427		1.487	-0.25321		1.488	-1.97627
	1.488	-3.44418		1.488	-0.24563		1.489	-1.97895
	1.489	-3.44936		1.489	-0.23529		1.49	-1.9814
	1.49	-3.45993		1.49	-0.22239		1.491	-1.98364
	1.491	-3.47579		1.491	-0.20731		1.492	-1.9857
	1.492	-3.49649		1.492	-0.1906		1.493	-1.98755
	1.493	-3.52137		1.493	-0.17289		1.494	-1.98919
	1.494	-3.54951		1.494	-0.15494		1.495	-1.99058
	1.495	-3.57981		1.495	-0.1375		1.496	-1.99172
	1.496	-3.61108		1.496	-0.12132		1.497	-1.99257
	1.497	-3.64207		1.497	-0.10706		1.498	-1.99315
	1.498	-3.67157		1.498	-0.09526		1.499	-1.99345
	1.499	-3.69847		1.499	-0.08631		1.5	-1.9935
	1.5	-3.72184		1.5	-0.08042		1.501	-1.99333
	1.501	-3.74095		1.501	-0.0776		1.502	-1.99299
	1.502	-3.75533		1.502	-0.07768		1.503	-1.99254
	1.503	-3.7648		1.503	-0.08035		1.504	-1.99204
	1.504	-3.76942		1.504	-0.08513		1.505	-1.99157
	1.505	-3.76954		1.505	-0.09151		1.506	-1.99119
	1.506	-3.76571		1.506	-0.0989		1.507	-1.99099
	1.507	-3.75866		1.507	-0.10673		1.508	-1.99101
	1.508	-3.74924		1.508	-0.11448		1.509	-1.99132
	1.509	-3.73835		1.509	-0.12172		1.51	-1.99195
	1.51	-3.72691		1.51	-0.12811		1.511	-1.99293
	1.511	-3.71574		1.511	-0.13343		1.512	-1.99426
	1.512	-3.70558		1.512	-0.13758		1.513	-1.99594
	1.513	-3.697		1.513	-0.14054		1.514	-1.99795
	1.514	-3.6904		1.514	-0.14239		1.515	-2.00026
	1.515	-3.68601		1.515	-0.14322		1.516	-2.00281
	1.516	-3.68388		1.516	-0.14314		1.517	-2.00557
	1.517	-3.68392		1.517	-0.14226		1.518	-2.00847
	1.518	-3.68593		1.518	-0.1406		1.519	-2.01146
	1.519	-3.68964		1.519	-0.13814		1.52	-2.0145
	1.52	-3.69476		1.52	-0.13477		1.521	-2.01754
	1.521	-3.70106		1.521	-0.13032		1.522	-2.02054
	1.522	-3.70837		1.522	-0.12454		1.523	-2.02349
	1.523	-3.71669		1.523	-0.11717		1.524	-2.02636
	1.524	-3.72616		1.524	-0.10794		1.525	-2.02915
	1.525	-3.73713		1.525	-0.09661		1.526	-2.03186
	1.526	-3.75011		1.526	-0.08304		1.527	-2.0345
	1.527	-3.76584		1.527	-0.06717		1.528	-2.03708
	1.528	-3.78519		1.528	-0.04908		1.529	-2.03962
	1.529	-3.80918		1.529	-0.02902		1.53	-2.04212
	1.53	-3.83888		1.53	-0.00737		1.531	-2.04458
	1.531	-3.8754		1.531	0.01534		1.532	-2.047
	1.532	-3.9198		1.532	0.03848		1.533	-2.04937
	1.533	-3.97304		1.533	0.06133		1.534	-2.05166
	1.534	-4.03592		1.534	0.08314		1.535	-2.05385
	1.535	-4.10902		1.535	0.10317		1.536	-2.0559
	1.536	-4.19268		1.536	0.12076		1.537	-2.05776
	1.537	-4.28693		1.537	0.13536		1.538	-2.05939
	1.538	-4.39152		1.538	0.14659		1.539	-2.06074
	1.539	-4.50588		1.539	0.15422		1.54	-2.0618
	1.54	-4.62915		1.54	0.15824		1.541	-2.06252
	1.541	-4.76018		1.541	0.15884		1.542	-2.06289
	1.542	-4.89761		1.542	0.15636		1.543	-2.06293
	1.543	-5.03989		1.543	0.15129		1.544	-2.06264
	1.544	-5.1853		1.544	0.14425		1.545	-2.06206
	1.545	-5.33208		1.545	0.13587		1.546	-2.06125
	1.546	-5.47843		1.546	0.12683		1.547	-2.06027
	1.547	-5.62259		1.547	0.11771		1.548	-2.0592
	1.548	-5.76288		1.548	0.10904		1.549	-2.05812
	1.549	-5.89778		1.549	0.1012		1.55	-2.05711
	1.55	-6.02594		1.55	0.09442		1.551	-2.05624
	1.551	-6.14621		1.551	0.08878		1.552	-2.05559
	1.552	-6.2577		1.552	0.08421		1.553	-2.05521
	1.553	-6.35978		1.553	0.08052		1.554	-2.05513
	1.554	-6.45204		1.554	0.0774		1.555	-2.05537
	1.555	-6.53436		1.555	0.07451		1.556	-2.05591
	1.556	-6.60686		1.556	0.07151		1.557	-2.05674
	1.557	-6.66988		1.557	0.06806		1.558	-2.0578
	1.558	-6.72394		1.558	0.06392		1.559	-2.05902
	1.559	-6.76975		1.559	0.05897		1.56	-2.06032
	1.56	-6.80814		1.56	0.0532		1.561	-2.06164
	1.561	-6.84005		1.561	0.04674		1.562	-2.06288
	1.562	-6.86644		1.562	0.03985		1.563	-2.06397
	1.563	-6.88831		1.563	0.03289		1.564	-2.06484
	1.564	-6.90661		1.564	0.0263		1.565	-2.06546
	1.565	-6.92225		1.565	0.02056		1.566	-2.06579
	1.566	-6.93601		1.566	0.01613		1.567	-2.06583
	1.567	-6.94855		1.567	0.01342		1.568	-2.06561
	1.568	-6.96039		1.568	0.01274		1.569	-2.06516
	1.569	-6.97186		1.569	0.01425		1.57	-2.06455
	1.57	-6.98314		1.57	0.01798		1.571	-2.06384
	1.571	-6.99421		1.571	0.02379		1.572	-2.06312
	1.572	-7.00489		1.572	0.03135		1.573	-2.06246
	1.573	-7.01486		1.573	0.04021		1.574	-2.06195
	1.574	-7.02369		1.574	0.04981		1.575	-2.06164
	1.575	-7.03084		1.575	0.0595		1.576	-2.06158
	1.576	-7.03574		1.576	0.06859		1.577	-2.06179
	1.577	-7.03781		1.577	0.07644		1.578	-2.06227
	1.578	-7.03652		1.578	0.08246		1.579	-2.063
	1.579	-7.03142		1.579	0.08616		1.58	-2.06392
	1.58	-7.02216		1.58	0.0872		1.581	-2.06498
	1.581	-7.00859		1.581	0.0854		1.582	-2.06607
	1.582	-6.99072		1.582	0.08074		1.583	-2.06712
	1.583	-6.96874		1.583	0.07338		1.584	-2.06802
	1.584	-6.94309		1.584	0.0636		1.585	-2.06868
	1.585	-6.91436		1.585	0.05181		1.586	-2.06904
	1.586	-6.88336		1.586	0.0385		1.587	-2.06902
	1.587	-6.85103		1.587	0.0242		1.588	-2.0686
	1.588	-6.81843		1.588	0.00945		1.589	-2.06777
	1.589	-6.78669		1.589	-0.00528		1.59	-2.06655
	1.59	-6.75696		1.59	-0.01956		1.591	-2.06499
	1.591	-6.73035		1.591	-0.03305		1.592	-2.06316
	1.592	-6.7079		1.592	-0.04555		1.593	-2.06116
	1.593	-6.69052		1.593	-0.05695		1.594	-2.0591
	1.594	-6.67897		1.594	-0.06722		1.595	-2.05708
	1.595	-6.67378		1.595	-0.07646		1.596	-2.05521
	1.596	-6.67529		1.596	-0.0848		1.597	-2.05359
	1.597	-6.68361		1.597	-0.09241		1.598	-2.05231
	1.598	-6.69865		1.598	-0.09946		1.599	-2.05141
	1.599	-6.72009		1.599	-0.10611		1.6	-2.05093
	1.6	-6.74744		1.6	-0.11247		1.601	-2.05087
	1.601	-6.78008		1.601	-0.11859		1.602	-2.0512
	1.602	-6.81727		1.602	-0.12445		1.603	-2.05186
	1.603	-6.8582		1.603	-0.12996		1.604	-2.05276
	1.604	-6.90207		1.604	-0.13497		1.605	-2.05383
	1.605	-6.94806		1.605	-0.1393		1.606	-2.05494
	1.606	-6.99541		1.606	-0.14274		1.607	-2.05599
	1.607	-7.04346		1.607	-0.14508		1.608	-2.05689
	1.608	-7.09164		1.608	-0.14617		1.609	-2.05755
	1.609	-7.13947		1.609	-0.14588		1.61	-2.05791
	1.61	-7.18662		1.61	-0.14416		1.611	-2.05794
	1.611	-7.23282		1.611	-0.14107		1.612	-2.05763
	1.612	-7.27794		1.612	-0.13672		1.613	-2.05702
	1.613	-7.32189		1.613	-0.13134		1.614	-2.05615
	1.614	-7.36465		1.614	-0.12523		1.615	-2.0551
	1.615	-7.40623		1.615	-0.11873		1.616	-2.05397
	1.616	-7.44664		1.616	-0.11222		1.617	-2.05286
	1.617	-7.48588		1.617	-0.1061		1.618	-2.05189
	1.618	-7.52393		1.618	-0.10073		1.619	-2.05115
	1.619	-7.56072		1.619	-0.09644		1.62	-2.05074
	1.62	-7.59614		1.62	-0.0935		1.621	-2.05072
	1.621	-7.63004		1.621	-0.09207		1.622	-2.05113
	1.622	-7.66221		1.622	-0.09225		1.623	-2.05197
	1.623	-7.69244		1.623	-0.09402		1.624	-2.05321
	1.624	-7.72048		1.624	-0.09729		1.625	-2.05481
	1.625	-7.74609		1.625	-0.10189		1.626	-2.05667
	1.626	-7.76903		1.626	-0.10762		1.627	-2.05869
	1.627	-7.7891		1.627	-0.1142		1.628	-2.06074
	1.628	-7.80611		1.628	-0.12137		1.629	-2.06269
	1.629	-7.81992		1.629	-0.12888		1.63	-2.06441
	1.63	-7.83043		1.63	-0.13649		1.631	-2.06579
	1.631	-7.83759		1.631	-0.14403		1.632	-2.06672
	1.632	-7.84138		1.632	-0.15135		1.633	-2.06714
	1.633	-7.8418		1.633	-0.15838		1.634	-2.06701
	1.634	-7.83888		1.634	-0.1651		1.635	-2.06632
	1.635	-7.83268		1.635	-0.1715		1.636	-2.06511
	1.636	-7.82325		1.636	-0.17763		1.637	-2.06342
	1.637	-7.81065		1.637	-0.18354		1.638	-2.06136
	1.638	-7.79493		1.638	-0.18927		1.639	-2.05903
	1.639	-7.77616		1.639	-0.19484		1.64	-2.05657
	1.64	-7.75441		1.64	-0.20023		1.641	-2.05412
	1.641	-7.72976		1.641	-0.20538		1.642	-2.0518
	1.642	-7.70236		1.642	-0.21018		1.643	-2.04974
	1.643	-7.67235		1.643	-0.21445		1.644	-2.04805
	1.644	-7.63997		1.644	-0.218		1.645	-2.04681
	1.645	-7.60552		1.645	-0.22058		1.646	-2.04607
	1.646	-7.56938		1.646	-0.22195		1.647	-2.04585
	1.647	-7.53204		1.647	-0.22186		1.648	-2.04616
	1.648	-7.49405		1.648	-0.22009		1.649	-2.04694
	1.649	-7.45606		1.649	-0.21646		1.65	-2.04814
	1.65	-7.41879		1.65	-0.21087		1.651	-2.04967
	1.651	-7.38301		1.651	-0.20327		1.652	-2.05144
	1.652	-7.34951		1.652	-0.19371		1.653	-2.05335
	1.653	-7.31908		1.653	-0.18232		1.654	-2.05529
	1.654	-7.29247		1.654	-0.16933		1.655	-2.05717
	1.655	-7.27037		1.655	-0.15502		1.656	-2.0589
	1.656	-7.25334		1.656	-0.13974		1.657	-2.06043
	1.657	-7.24183		1.657	-0.1239		1.658	-2.0617
	1.658	-7.23611		1.658	-0.10792		1.659	-2.06269
	1.659	-7.23629		1.659	-0.0922		1.66	-2.06341
	1.66	-7.2423		1.66	-0.07717		1.661	-2.06386
	1.661	-7.25388		1.661	-0.06318		1.662	-2.06408
	1.662	-7.2706		1.662	-0.05053		1.663	-2.06412
	1.663	-7.29187		1.663	-0.03946		1.664	-2.06403
	1.664	-7.31698		1.664	-0.03014		1.665	-2.06386
	1.665	-7.34515		1.665	-0.02262		1.666	-2.06367
	1.666	-7.3755		1.666	-0.01691		1.667	-2.0635
	1.667	-7.40716		1.667	-0.01291		1.668	-2.06338
	1.668	-7.43927		1.668	-0.01046		1.669	-2.06334
	1.669	-7.47102		1.669	-0.00935		1.67	-2.06339
	1.67	-7.50168		1.67	-0.00931		1.671	-2.06354
	1.671	-7.53063		1.671	-0.01004		1.672	-2.06376
	1.672	-7.55734		1.672	-0.01124		1.673	-2.06404
	1.673	-7.58142		1.673	-0.01259		1.674	-2.06435
	1.674	-7.60261		1.674	-0.01379		1.675	-2.06467
	1.675	-7.62074		1.675	-0.01457		1.676	-2.06497
	1.676	-7.63575		1.676	-0.01469		1.677	-2.06524
	1.677	-7.64765		1.677	-0.01397		1.678	-2.06546
	1.678	-7.65653		1.678	-0.01225		1.679	-2.06564
	1.679	-7.66249		1.679	-0.00946		1.68	-2.06578
	1.68	-7.66569		1.68	-0.00555		1.681	-2.06589
	1.681	-7.66626		1.681	-0.000535345		1.682	-2.06602
	1.682	-7.66435		1.682	0.00551		1.683	-2.06618
	1.683	-7.66012		1.683	0.01247		1.684	-2.06642
	1.684	-7.6537		1.684	0.02022		1.685	-2.06677
	1.685	-7.64524		1.685	0.02858		1.686	-2.06726
	1.686	-7.63489		1.686	0.03737		1.687	-2.06793
	1.687	-7.62284		1.687	0.04641		1.688	-2.06878
	1.688	-7.60931		1.688	0.05553		1.689	-2.06982
	1.689	-7.59457		1.689	0.06457		1.69	-2.07105
	1.69	-7.57896		1.69	0.07338		1.691	-2.07243
	1.691	-7.56288		1.691	0.08188		1.692	-2.07393
	1.692	-7.54679		1.692	0.08999		1.693	-2.07552
	1.693	-7.5312		1.693	0.09767		1.694	-2.07713
	1.694	-7.51669		1.694	0.10492		1.695	-2.07871
	1.695	-7.50382		1.695	0.11175		1.696	-2.0802
	1.696	-7.49316		1.696	0.11819		1.697	-2.08156
	1.697	-7.48524		1.697	0.12427		1.698	-2.08272
	1.698	-7.48051		1.698	0.13001		1.699	-2.08366
	1.699	-7.47933		1.699	0.13538		1.7	-2.08434
	1.7	-7.48191		1.7	0.14033		1.701	-2.08477
	1.701	-7.48831		1.701	0.14477		1.702	-2.08494
	1.702	-7.49843		1.702	0.14854		1.703	-2.08486
	1.703	-7.51197		1.703	0.15144		1.704	-2.08457
	1.704	-7.52847		1.704	0.15322		1.705	-2.08411
	1.705	-7.54731		1.705	0.1536		1.706	-2.08351
	1.706	-7.56772		1.706	0.15226		1.707	-2.08283
	1.707	-7.58884		1.707	0.14892		1.708	-2.08212
	1.708	-7.60974		1.708	0.14332		1.709	-2.0814
	1.709	-7.62949		1.709	0.13526		1.71	-2.08073
	1.71	-7.64718		1.71	0.12463		1.711	-2.08012
	1.711	-7.66199		1.711	0.11142		1.712	-2.07958
	1.712	-7.6732		1.712	0.09578		1.713	-2.07912
	1.713	-7.68029		1.713	0.07796		1.714	-2.07873
	1.714	-7.68292		1.714	0.0584		1.715	-2.0784
	1.715	-7.68093		1.715	0.03763		1.716	-2.07808
	1.716	-7.67443		1.716	0.01634		1.717	-2.07776
	1.717	-7.66368		1.717	-0.00472		1.718	-2.0774
	1.718	-7.64919		1.718	-0.02474		1.719	-2.07697
	1.719	-7.63158		1.719	-0.04291		1.72	-2.07644
	1.72	-7.61164		1.72	-0.05846		1.721	-2.07581
	1.721	-7.59022		1.721	-0.0707		1.722	-2.07506
	1.722	-7.56822		1.722	-0.0791		1.723	-2.0742
	1.723	-7.54651		1.723	-0.08328		1.724	-2.07324
	1.724	-7.52594		1.724	-0.08306		1.725	-2.07222
	1.725	-7.50722		1.725	-0.0785		1.726	-2.07118
	1.726	-7.49098		1.726	-0.06986		1.727	-2.07015
	1.727	-7.47767		1.727	-0.05761		1.728	-2.0692
	1.728	-7.46759		1.728	-0.04241		1.729	-2.06838
	1.729	-7.46086		1.729	-0.02502		1.73	-2.06773
	1.73	-7.45745		1.73	-0.00634		1.731	-2.06729
	1.731	-7.4572		1.731	0.01275		1.732	-2.06711
	1.732	-7.4598		1.732	0.03137		1.733	-2.0672
	1.733	-7.46487		1.733	0.04874		1.734	-2.06757
	1.734	-7.47196		1.734	0.06419		1.735	-2.06822
	1.735	-7.48058		1.735	0.07726		1.736	-2.06911
	1.736	-7.49025		1.736	0.08767		1.737	-2.07023
	1.737	-7.50052		1.737	0.09536		1.738	-2.07151
	1.738	-7.51097		1.738	0.10047		1.739	-2.07291
	1.739	-7.52123		1.739	0.10332		1.74	-2.07435
	1.74	-7.53103		1.74	0.1044		1.741	-2.07578
	1.741	-7.54013		1.741	0.10426		1.742	-2.07714
	1.742	-7.54838		1.742	0.10353		1.743	-2.07835
	1.743	-7.55566		1.743	0.1028		1.744	-2.07938
	1.744	-7.5619		1.744	0.10259		1.745	-2.08017
	1.745	-7.56704		1.745	0.10331		1.746	-2.08071
	1.746	-7.57106		1.746	0.1052		1.747	-2.08098
	1.747	-7.57391		1.747	0.10832		1.748	-2.08098
	1.748	-7.57554		1.748	0.11251		1.749	-2.08071
	1.749	-7.57588		1.749	0.11746		1.75	-2.0802
	1.75	-7.57484		1.75	0.12266		1.751	-2.07949
	1.751	-7.57233		1.751	0.12752		1.752	-2.07862
	1.752	-7.56826		1.752	0.13132		1.753	-2.07761
	1.753	-7.56255		1.753	0.13338		1.754	-2.07653
	1.754	-7.55514		1.754	0.13303		1.755	-2.0754
	1.755	-7.54602		1.755	0.12971		1.756	-2.07428
	1.756	-7.53526		1.756	0.12302		1.757	-2.07319
	1.757	-7.52297		1.757	0.11274		1.758	-2.07216
	1.758	-7.50935		1.758	0.09888		1.759	-2.07121
	1.759	-7.4947		1.759	0.08167		1.76	-2.07035
	1.76	-7.47936		1.76	0.06156		1.761	-2.06958
	1.761	-7.46377		1.761	0.0392		1.762	-2.06891
	1.762	-7.44841		1.762	0.01539		1.763	-2.06833
	1.763	-7.43376		1.763	-0.00898		1.764	-2.06782
	1.764	-7.42032		1.764	-0.03293		1.765	-2.06739
	1.765	-7.40855		1.765	-0.05553		1.766	-2.06703
	1.766	-7.39885		1.766	-0.07591		1.767	-2.06672
	1.767	-7.39153		1.767	-0.09331		1.768	-2.06646
	1.768	-7.38676		1.768	-0.10714		1.769	-2.06625
	1.769	-7.38462		1.769	-0.11702		1.77	-2.0661
	1.77	-7.385		1.77	-0.12276		1.771	-2.06601
	1.771	-7.38768		1.771	-0.12439		1.772	-2.06598
	1.772	-7.39229		1.772	-0.12214		1.773	-2.06603
	1.773	-7.39834		1.773	-0.11641		1.774	-2.06616
	1.774	-7.40524		1.774	-0.10777		1.775	-2.06638
	1.775	-7.41237		1.775	-0.09684		1.776	-2.06669
	1.776	-7.41906		1.776	-0.08436		1.777	-2.0671
	1.777	-7.42467		1.777	-0.07102		1.778	-2.0676
	1.778	-7.42862		1.778	-0.05755		1.779	-2.06818
	1.779	-7.43045		1.779	-0.04458		1.78	-2.06882
	1.78	-7.42979		1.78	-0.03269		1.781	-2.06951
	1.781	-7.42646		1.781	-0.02234		1.782	-2.07022
	1.782	-7.42045		1.782	-0.01391		1.783	-2.07092
	1.783	-7.41193		1.783	-0.00766		1.784	-2.07159
	1.784	-7.40122		1.784	-0.00376		1.785	-2.0722
	1.785	-7.38881		1.785	-0.0023		1.786	-2.07273
	1.786	-7.37531		1.786	-0.0033		1.787	-2.07315
	1.787	-7.36144		1.787	-0.0067		1.788	-2.07345
	1.788	-7.34793		1.788	-0.01243		1.789	-2.07362
	1.789	-7.33554		1.789	-0.02033		1.79	-2.07365
	1.79	-7.32497		1.79	-0.03026		1.791	-2.07354
	1.791	-7.31683		1.791	-0.042		1.792	-2.07331
	1.792	-7.31161		1.792	-0.05531		1.793	-2.07297
	1.793	-7.30964		1.793	-0.06992		1.794	-2.07253
	1.794	-7.31106		1.794	-0.08549		1.795	-2.07203
	1.795	-7.31583		1.795	-0.10165		1.796	-2.07148
	1.796	-7.32371		1.796	-0.11797		1.797	-2.07092
	1.797	-7.33429		1.797	-0.13399		1.798	-2.07035
	1.798	-7.34702		1.798	-0.14921		1.799	-2.06982
	1.799	-7.36122		1.799	-0.16312		1.8	-2.06932
	1.8	-7.37614		1.8	-0.1752		1.801	-2.06888
	1.801	-7.39098		1.801	-0.185		1.802	-2.06851
	1.802	-7.40498		1.802	-0.19208		1.803	-2.06821
	1.803	-7.41743		1.803	-0.19612		1.804	-2.06798
	1.804	-7.4277		1.804	-0.19692		1.805	-2.06781
	1.805	-7.43533		1.805	-0.19438		1.806	-2.0677
	1.806	-7.43997		1.806	-0.18856		1.807	-2.06764
	1.807	-7.44148		1.807	-0.17968		1.808	-2.06762
	1.808	-7.43988		1.808	-0.16807		1.809	-2.06764
	1.809	-7.43538		1.809	-0.1542		1.81	-2.06769
	1.81	-7.42832		1.81	-0.13862		1.811	-2.06776
	1.811	-7.4192		1.811	-0.12195		1.812	-2.06786
	1.812	-7.4086		1.812	-0.10482		1.813	-2.06798
	1.813	-7.39716		1.813	-0.08785		1.814	-2.06814
	1.814	-7.38558		1.814	-0.07157		1.815	-2.06834
	1.815	-7.37453		1.815	-0.05645		1.816	-2.06859
	1.816	-7.36464		1.816	-0.04281		1.817	-2.06889
	1.817	-7.35646		1.817	-0.03084		1.818	-2.06926
	1.818	-7.35045		1.818	-0.02061		1.819	-2.06971
	1.819	-7.34698		1.819	-0.01202		1.82	-2.07023
	1.82	-7.34625		1.82	-0.0049		1.821	-2.07082
	1.821	-7.34839		1.821	0.00104		1.822	-2.07148
	1.822	-7.35337		1.822	0.00611		1.823	-2.0722
	1.823	-7.3611		1.823	0.01064		1.824	-2.07297
	1.824	-7.37135		1.824	0.01489		1.825	-2.07377
	1.825	-7.38386		1.825	0.01909		1.826	-2.07457
	1.826	-7.39831		1.826	0.02335		1.827	-2.07535
	1.827	-7.41434		1.827	0.02766		1.828	-2.0761
	1.828	-7.4316		1.828	0.03189		1.829	-2.07678
	1.829	-7.44973		1.829	0.03579		1.83	-2.07737
	1.83	-7.46838		1.83	0.03902		1.831	-2.07787
	1.831	-7.48725		1.831	0.0412		1.832	-2.07825
	1.832	-7.50602		1.832	0.04188		1.833	-2.07852
	1.833	-7.52445		1.833	0.04068		1.834	-2.07867
	1.834	-7.54227		1.834	0.03726		1.835	-2.0787
	1.835	-7.55927		1.835	0.03138		1.836	-2.07864
	1.836	-7.57521		1.836	0.02296		1.837	-2.07849
	1.837	-7.58989		1.837	0.01207		1.838	-2.07829
	1.838	-7.60311		1.838	-0.00106		1.839	-2.07806
	1.839	-7.61463		1.839	-0.01606		1.84	-2.07783
	1.84	-7.62428		1.84	-0.03238		1.841	-2.07761
	1.841	-7.63185		1.841	-0.0494		1.842	-2.07745
	1.842	-7.63717		1.842	-0.06645		1.843	-2.07736
	1.843	-7.64009		1.843	-0.08284		1.844	-2.07735
	1.844	-7.64051		1.844	-0.09791		1.845	-2.07744
	1.845	-7.63841		1.845	-0.11111		1.846	-2.07764
	1.846	-7.63379		1.846	-0.12204		1.847	-2.07793
	1.847	-7.62679		1.847	-0.13041		1.848	-2.07831
	1.848	-7.61759		1.848	-0.13616		1.849	-2.07876
	1.849	-7.6065		1.849	-0.13939		1.85	-2.07926
	1.85	-7.59389		1.85	-0.14034		1.851	-2.07979
	1.851	-7.58025		1.851	-0.13942		1.852	-2.0803
	1.852	-7.5661		1.852	-0.13711		1.853	-2.08078
	1.853	-7.55202		1.853	-0.13393		1.854	-2.08119
	1.854	-7.53864		1.854	-0.13044		1.855	-2.0815
	1.855	-7.52655		1.855	-0.12709		1.856	-2.0817
	1.856	-7.51634		1.856	-0.12429		1.857	-2.08175
	1.857	-7.50851		1.857	-0.12229		1.858	-2.08166
	1.858	-7.50349		1.858	-0.12121		1.859	-2.08142
	1.859	-7.50159		1.859	-0.12102		1.86	-2.08102
	1.86	-7.50298		1.86	-0.12156		1.861	-2.08048
	1.861	-7.5077		1.861	-0.12255		1.862	-2.07982
	1.862	-7.51563		1.862	-0.12363		1.863	-2.07907
	1.863	-7.5265		1.863	-0.1244		1.864	-2.07825
	1.864	-7.53991		1.864	-0.12449		1.865	-2.0774
	1.865	-7.55534		1.865	-0.12356		1.866	-2.07655
	1.866	-7.57218		1.866	-0.12136		1.867	-2.07576
	1.867	-7.58974		1.867	-0.11777		1.868	-2.07505
	1.868	-7.60731		1.868	-0.1128		1.869	-2.07446
	1.869	-7.62419		1.869	-0.10657		1.87	-2.07403
	1.87	-7.6397		1.87	-0.09936		1.871	-2.07378
	1.871	-7.65323		1.871	-0.09151		1.872	-2.07373
	1.872	-7.66427		1.872	-0.08343		1.873	-2.0739
	1.873	-7.67241		1.873	-0.07556		1.874	-2.07429
	1.874	-7.67739		1.874	-0.06829		1.875	-2.07489
	1.875	-7.67908		1.875	-0.06196		1.876	-2.07569
	1.876	-7.67746		1.876	-0.05681		1.877	-2.07667
	1.877	-7.67266		1.877	-0.05296		1.878	-2.07779
	1.878	-7.66493		1.878	-0.0504		1.879	-2.07902
	1.879	-7.6546		1.879	-0.04898		1.88	-2.08031
	1.88	-7.64208		1.88	-0.04845		1.881	-2.08162
	1.881	-7.62781		1.881	-0.0485		1.882	-2.0829
	1.882	-7.61227		1.882	-0.04876		1.883	-2.08409
	1.883	-7.59592		1.883	-0.04889		1.884	-2.08515
	1.884	-7.57921		1.884	-0.04857		1.885	-2.08603
	1.885	-7.56252		1.885	-0.04761		1.886	-2.0867
	1.886	-7.54619		1.886	-0.04591		1.887	-2.08711
	1.887	-7.53048		1.887	-0.04352		1.888	-2.08725
	1.888	-7.51557		1.888	-0.04061		1.889	-2.08711
	1.889	-7.50158		1.889	-0.03751		1.89	-2.08668
	1.89	-7.48855		1.89	-0.03461		1.891	-2.08597
	1.891	-7.47645		1.891	-0.03236		1.892	-2.08501
	1.892	-7.46522		1.892	-0.03122		1.893	-2.08382
	1.893	-7.45476		1.893	-0.03158		1.894	-2.08245
	1.894	-7.44494		1.894	-0.03375		1.895	-2.08095
	1.895	-7.43563		1.895	-0.03787		1.896	-2.07937
	1.896	-7.42672		1.896	-0.04392		1.897	-2.07777
	1.897	-7.41809		1.897	-0.05167		1.898	-2.07621
	1.898	-7.40967		1.898	-0.06073		1.899	-2.07474
	1.899	-7.40141		1.899	-0.07051		1.9	-2.07342
	1.9	-7.39331		1.9	-0.08035		1.901	-2.07229
	1.901	-7.3854		1.901	-0.08947		1.902	-2.0714
	1.902	-7.37774		1.902	-0.09714		1.903	-2.07076
	1.903	-7.37041		1.903	-0.10267		1.904	-2.07039
	1.904	-7.36353		1.904	-0.10552		1.905	-2.07029
	1.905	-7.35723		1.905	-0.10536		1.906	-2.07045
	1.906	-7.35165		1.906	-0.10205		1.907	-2.07084
	1.907	-7.34693		1.907	-0.09575		1.908	-2.07144
	1.908	-7.34318		1.908	-0.08685		1.909	-2.07219
	1.909	-7.34052		1.909	-0.07595		1.91	-2.07305
	1.91	-7.33904		1.91	-0.06384		1.911	-2.07396
	1.911	-7.33881		1.911	-0.05141		1.912	-2.07486
	1.912	-7.33986		1.912	-0.03958		1.913	-2.0757
	1.913	-7.34221		1.913	-0.0292		1.914	-2.07643
	1.914	-7.34583		1.914	-0.02101		1.915	-2.07699
	1.915	-7.35067		1.915	-0.0155		1.916	-2.07737
	1.916	-7.35665		1.916	-0.01293		1.917	-2.07752
	1.917	-7.36367		1.917	-0.01327		1.918	-2.07744
	1.918	-7.37162		1.918	-0.01617		1.919	-2.07712
	1.919	-7.38034		1.919	-0.02103		1.92	-2.07658
	1.92	-7.3897		1.92	-0.02705		1.921	-2.07583
	1.921	-7.39953		1.921	-0.03326		1.922	-2.0749
	1.922	-7.40968		1.922	-0.03865		1.923	-2.07384
	1.923	-7.41999		1.923	-0.04225		1.924	-2.07269
	1.924	-7.43032		1.924	-0.04322		1.925	-2.07149
	1.925	-7.44053		1.925	-0.04092		1.926	-2.0703
	1.926	-7.4505		1.926	-0.03501		1.927	-2.06916
	1.927	-7.46014		1.927	-0.02546		1.928	-2.06812
	1.928	-7.46935		1.928	-0.01253		1.929	-2.06721
	1.929	-7.47807		1.929	0.00318		1.93	-2.06645
	1.93	-7.48627		1.93	0.02087		1.931	-2.06589
	1.931	-7.49392		1.931	0.03955		1.932	-2.06551
	1.932	-7.50102		1.932	0.05815		1.933	-2.06533
	1.933	-7.50755		1.933	0.07566		1.934	-2.06535
	1.934	-7.51354		1.934	0.09117		1.935	-2.06554
	1.935	-7.51899		1.935	0.104		1.936	-2.06589
	1.936	-7.52391		1.936	0.11373		1.937	-2.06637
	1.937	-7.5283		1.937	0.12028		1.938	-2.06695
	1.938	-7.53213		1.938	0.12387		1.939	-2.06761
	1.939	-7.53538		1.939	0.125		1.94	-2.0683
	1.94	-7.53799		1.94	0.12439		1.941	-2.06901
	1.941	-7.5399		1.941	0.12289		1.942	-2.0697
	1.942	-7.54103		1.942	0.12137		1.943	-2.07035
	1.943	-7.54127		1.943	0.1206		1.944	-2.07095
	1.944	-7.54056		1.944	0.12117		1.945	-2.07148
	1.945	-7.53878		1.945	0.12335		1.946	-2.07193
	1.946	-7.5359		1.946	0.12706		1.947	-2.0723
	1.947	-7.53185		1.947	0.13186		1.948	-2.07259
	1.948	-7.52665		1.948	0.13692		1.949	-2.07281
	1.949	-7.52035		1.949	0.14111		1.95	-2.07296
	1.95	-7.51304		1.95	0.14308		1.951	-2.07307
	1.951	-7.5049		1.951	0.14143		1.952	-2.07313
	1.952	-7.49615		1.952	0.13476		1.953	-2.07316
	1.953	-7.48705		1.953	0.12195		1.954	-2.07319
	1.954	-7.47795		1.954	0.10218		1.955	-2.07322
	1.955	-7.46919		1.955	0.07516		1.956	-2.07327
	1.956	-7.46116		1.956	0.04112		1.957	-2.07335
	1.957	-7.45423		1.957	0.000893521		1.958	-2.07347
	1.958	-7.44877		1.958	-0.0441		1.959	-2.07363
	1.959	-7.44507		1.959	-0.09197		1.96	-2.07386
	1.96	-7.4434		1.96	-0.14043		1.961	-2.07415
	1.961	-7.4439		1.961	-0.18701		1.962	-2.0745
	1.962	-7.44663		1.962	-0.22926		1.963	-2.07492
	1.963	-7.45155		1.963	-0.26491		1.964	-2.0754
	1.964	-7.45849		1.964	-0.29211		1.965	-2.07594
	1.965	-7.46716		1.965	-0.30961		1.966	-2.07654
	1.966	-7.47719		1.966	-0.31684		1.967	-2.07719
	1.967	-7.4881		1.967	-0.31403		1.968	-2.07787
	1.968	-7.49935		1.968	-0.30216		1.969	-2.07858
	1.969	-7.51038		1.969	-0.28295		1.97	-2.0793
	1.97	-7.52062		1.97	-0.25863		1.971	-2.08003
	1.971	-7.52953		1.971	-0.2318		1.972	-2.08074
	1.972	-7.53662		1.972	-0.2052		1.973	-2.08143
	1.973	-7.54151		1.973	-0.18141		1.974	-2.08209
	1.974	-7.54395		1.974	-0.16262		1.975	-2.0827
	1.975	-7.5438		1.975	-0.15041		1.976	-2.08327
	1.976	-7.54111		1.976	-0.14556		1.977	-2.08378
	1.977	-7.53606		1.977	-0.148		1.978	-2.08423
	1.978	-7.52898		1.978	-0.15677		1.979	-2.08463
	1.979	-7.52035		1.979	-0.17008		1.98	-2.085
	1.98	-7.51075		1.98	-0.18554		1.981	-2.08532
	1.981	-7.50083		1.981	-0.20034		1.982	-2.08562
	1.982	-7.49129		1.982	-0.21159		1.983	-2.08592
	1.983	-7.48283		1.983	-0.21664		1.984	-2.08622
	1.984	-7.4761		1.984	-0.21336		1.985	-2.08654
	1.985	-7.47167		1.985	-0.20048		1.986	-2.08689
	1.986	-7.47001		1.986	-0.17777		1.987	-2.08728
	1.987	-7.47143		1.987	-0.14616		1.988	-2.08771
	1.988	-7.47608		1.988	-0.10774		1.989	-2.08818
	1.989	-7.48396		1.989	-0.06568		1.99	-2.08869
	1.99	-7.49487		1.99	-0.02395		1.991	-2.08921
	1.991	-7.50846		1.991	0.01298		1.992	-2.08974
	1.992	-7.52425		1.992	0.04061		1.993	-2.09025
	1.993	-7.54165		1.993	0.05481		1.994	-2.09071
	1.994	-7.55999		1.994	0.05233		1.995	-2.09109
	1.995	-7.57855		1.995	0.03117		1.996	-2.09136
	1.996	-7.59664		1.996	-0.00903		1.997	-2.09149
[truncated: 17,032 more rows]

## Sheet: Figure 4c-e,g,h
	Figure 4c				Figure 4d			Figure 4e			Figure 4g			Figure 4h
		First membrane	Second membrane												47 nF	100 nF	220 nF	470 nF	1000 nF
	Time	Current	Current		Time	Voltage		Time	Current		Time	Current		Time (s)	Voltage	Voltage	Voltage	Voltage	Voltage
	s	nA	nA		s	V		s	nA		s	nA			V	V	V	V	V
	0	-0.46122	-0.0542		0.001	0.02027		0.001	-0.128		-0.001	-7.28707		0.01	0.00107	0.00627	0.00052135	0.00105	0.00391
	0.001	-0.46306	-0.04948		0.002	0.01164		0.002	0.05609		-0.0008	-7.24067		0.02	0.00439	0.00643	0.000351465	0.000170172	0.0037
	0.002	-0.458	-0.04255		0.003	0.00462		0.003	0.24966		-0.0006	-7.28707		0.03	0.00828	0.013	-0.000573808	0.000922528	0.0044
	0.003	-0.44601	-0.03348		0.004	-0.000914415		0.004	0.44742		-0.0004	-7.28707		0.04	0.01088	0.01551	-0.000574254	0.000838976	0.00464
	0.004	-0.42738	-0.02242		0.005	-0.00507		0.005	0.64408		-0.0002	-7.19426		0.05	0.0071	0.01774	1.94735e-05	0.0016	0.00474
	0.005	-0.4027	-0.0096		0.006	-0.00798		0.006	0.83445		-5.38584e-09	-7.14786		0.06	0.00927	0.01786	3.64914e-05	0.0014	0.00521
	0.006	-0.37285	0.00464		0.007	-0.00979		0.007	1.01358		0.0002	-7.28707		0.07	0.0153	0.01867	0.000101816	0.00185	0.00598
	0.007	-0.33899	0.01989		0.008	-0.01068		0.008	1.17691		0.0004	-7.24067		0.08	0.01658	0.0193	6.4635e-05	0.00252	0.00616
	0.008	-0.30245	0.03565		0.009	-0.01078		0.009	1.32033		0.0006	-7.19426		0.09	0.01596	0.02006	0.000192487	0.00239	0.00638
	0.009	-0.26473	0.05137		0.01	-0.01027		0.01	1.44037		0.0008	-7.24067		0.1	0.01865	0.02036	-0.000120425	0.00251	0.00676
	0.01	-0.22734	0.06644		0.011	-0.00928		0.011	1.53415		0.001	-7.14786		0.11	0.02417	0.02143	-0.000238763	0.00249	0.00645
	0.011	-0.19181	0.08027		0.012	-0.00796		0.012	1.59956		0.0012	-7.37988		0.12	0.03075	0.02424	0.00197	0.00194	0.0067
	0.012	-0.15951	0.09228		0.013	-0.00643		0.013	1.63523		0.0014	-7.33348		0.13	0.03538	0.03001	0.00483	0.00201	0.00708
	0.013	-0.13166	0.10195		0.014	-0.00482		0.014	1.64057		0.0016	-7.14786		0.14	0.03925	0.03557	0.00552	0.00275	0.00713
	0.014	-0.10924	0.10885		0.015	-0.00322		0.015	1.61577		0.0018	-7.28707		0.15	0.04094	0.04068	0.00559	0.00349	0.00767
	0.015	-0.09293	0.11266		0.016	-0.0017		0.016	1.56179		0.002	-7.42629		0.16	0.04024	0.04406	0.00638	0.00364	0.00847
	0.016	-0.08311	0.11319		0.017	-0.000331178		0.017	1.48027		0.0022	-7.42629		0.17	0.04943	0.04582	0.00681	0.00408	0.00826
	0.017	-0.07982	0.11039		0.018	0.000843371		0.018	1.37355		0.0024	-7.42629		0.18	0.06186	0.04765	0.00703	0.00442	0.00814
	0.018	-0.08284	0.10437		0.019	0.0018		0.019	1.24453		0.0026	-7.37988		0.19	0.06382	0.04943	0.00765	0.00504	0.00876
	0.019	-0.09165	0.09536		0.02	0.00251		0.02	1.09661		0.0028	-7.5191		0.2	0.06564	0.05018	0.00777	0.00551	0.00889
	0.02	-0.10554	0.08373		0.021	0.00301		0.021	0.93357		0.003	-7.5655		0.21	0.07026	0.0511	0.00765	0.00497	0.00948
	0.021	-0.12362	0.06994		0.022	0.00328		0.022	0.7595		0.0032	-7.47269		0.22	0.07285	0.05254	0.00781	0.0046	0.01022
	0.022	-0.14494	0.05453		0.023	0.00336		0.023	0.57863		0.0034	-7.37988		0.23	0.07612	0.05371	0.00767	0.00458	0.01017
	0.023	-0.1685	0.03808		0.024	0.00328		0.024	0.39524		0.0036	-7.65831		0.24	0.07864	0.05463	0.00779	0.00471	0.00999
	0.024	-0.19334	0.0212		0.025	0.00307		0.025	0.21355		0.0038	-7.70472		0.25	0.07594	0.05666	0.00896	0.00565	0.01001
	0.025	-0.2186	0.00444		0.026	0.00278		0.026	0.03759		0.004	-7.61191		0.26	0.07545	0.06485	0.01024	0.00651	0.01059
	0.026	-0.24354	-0.01167		0.027	0.00243		0.027	-0.12888		0.0042	-7.70472		0.27	0.08728	0.07441	0.01069	0.00679	0.01111
	0.027	-0.2676	-0.02667		0.028	0.00206		0.028	-0.2825		0.0044	-7.84393		0.28	0.08989	0.07757	0.01095	0.00766	0.01119
	0.028	-0.29036	-0.0402		0.029	0.0017		0.029	-0.42036		0.0046	-7.98315		0.29	0.0989	0.08029	0.01166	0.0085	0.01085
	0.029	-0.31159	-0.052		0.03	0.0014		0.03	-0.54007		0.0048	-7.79753		0.3	0.10835	0.08329	0.0119	0.00904	0.01077
	0.03	-0.33121	-0.0619		0.031	0.00115		0.031	-0.63978		0.005	-7.89034		0.31	0.10023	0.08465	0.01208	0.00949	0.011
	0.031	-0.34925	-0.06981		0.032	0.000977178		0.032	-0.71829		0.0052	-8.07596		0.32	0.09543	0.0855	0.01256	0.00967	0.01156
	0.032	-0.36585	-0.07574		0.033	0.000895195		0.033	-0.77495		0.0054	-7.93674		0.33	0.09711	0.08596	0.01248	0.00962	0.012
	0.033	-0.38118	-0.07974		0.034	0.000905505		0.034	-0.80974		0.0056	-7.89034		0.34	0.09459	0.08549	0.0122	0.00947	0.01151
	0.034	-0.39543	-0.08191		0.035	0.001		0.035	-0.82317		0.0058	-7.93674		0.35	0.08931	0.08499	0.01199	0.00941	0.01187
	0.035	-0.40877	-0.08239		0.036	0.00119		0.036	-0.81631		0.006	-8.07596		0.36	0.0936	0.08533	0.01259	0.00938	0.01291
	0.036	-0.42131	-0.0813		0.037	0.00143		0.037	-0.79065		0.0062	-8.12236		0.37	0.08982	0.08506	0.01358	0.00972	0.01281
	0.037	-0.43309	-0.07875		0.038	0.00174		0.038	-0.74812		0.0064	-8.07596		0.38	0.08234	0.08448	0.01459	0.00994	0.0127
	0.038	-0.44407	-0.07485		0.039	0.00209		0.039	-0.69095		0.0066	-8.02955		0.39	0.08825	0.08567	0.01507	0.01075	0.01286
	0.039	-0.45412	-0.06966		0.04	0.00246		0.04	-0.62162		0.0068	-7.98315		0.4	0.09361	0.08907	0.01532	0.01165	0.01302
	0.04	-0.46304	-0.06324		0.041	0.00284		0.041	-0.54275		0.007	-8.12236		0.41	0.08521	0.09319	0.01604	0.01267	0.01368
	0.041	-0.47059	-0.05562		0.042	0.0032		0.042	-0.45706		0.0072	-8.16877		0.42	0.07847	0.09553	0.01638	0.01358	0.01381
	0.042	-0.47648	-0.04681		0.043	0.00354		0.043	-0.36724		0.0074	-8.07596		0.43	0.08233	0.09711	0.01646	0.01437	0.01387
	0.043	-0.48042	-0.03686		0.044	0.00384		0.044	-0.27593		0.0076	-8.02955		0.44	0.08227	0.099	0.01653	0.01506	0.01429
	0.044	-0.48215	-0.0258		0.045	0.0041		0.045	-0.1856		0.0078	-8.07596		0.45	0.0817	0.10025	0.01685	0.01488	0.01437
	0.045	-0.48145	-0.01374		0.046	0.0043		0.046	-0.09853		0.008	-8.12236		0.46	0.08532	0.10128	0.01713	0.01444	0.01405
	0.046	-0.47817	-0.000822232		0.047	0.00445		0.047	-0.01675		0.0082	-8.07596		0.47	0.08455	0.10223	0.0169	0.01477	0.01419
	0.047	-0.47224	0.01277		0.048	0.00454		0.048	0.05801		0.0084	-8.07596		0.48	0.07717	0.10291	0.01699	0.01503	0.01452
	0.048	-0.46367	0.02676		0.049	0.00458		0.049	0.12431		0.0086	-7.89034		0.49	0.0744	0.10405	0.01789	0.01542	0.01478
	0.049	-0.45255	0.04085		0.05	0.00456		0.05	0.18106		0.0088	-8.02955		0.5	0.07758	0.10477	0.0189	0.01585	0.01557
	0.05	-0.43904	0.05469		0.051	0.00451		0.051	0.22749		0.009	-7.93674		0.51	0.07963	0.10455	0.0195	0.01582	0.01545
	0.051	-0.42336	0.06789		0.052	0.00443		0.052	0.26315		0.0092	-7.89034		0.52	0.07914	0.10461	0.02009	0.01572	0.01488
	0.052	-0.40575	0.08007		0.053	0.00432		0.053	0.28792		0.0094	-7.75112		0.53	0.07621	0.10626	0.02062	0.01577	0.01507
	0.053	-0.38643	0.09088		0.054	0.00418		0.054	0.30198		0.0096	-7.84393		0.54	0.07807	0.10984	0.02062	0.01636	0.01545
	0.054	-0.36564	0.10002		0.055	0.00405		0.055	0.30575		0.0098	-7.84393		0.55	0.08031	0.11289	0.02063	0.01663	0.01594
	0.055	-0.34353	0.10728		0.056	0.0039		0.056	0.29991		0.01	-7.79753		0.56	0.07766	0.11493	0.02089	0.01721	0.01587
	0.056	-0.3202	0.11254		0.057	0.00377		0.057	0.28535		0.0102	-7.5191		0.57	0.07606	0.117	0.02116	0.01803	0.01546
	0.057	-0.29568	0.11583		0.058	0.00364		0.058	0.2631		0.0104	-7.65831		0.58	0.07494	0.11871	0.02151	0.01862	0.01549
	0.058	-0.26992	0.11731		0.059	0.00353		0.059	0.23434		0.0106	-7.65831		0.59	0.07531	0.11973	0.02237	0.01884	0.01553
	0.059	-0.24277	0.11726		0.06	0.00344		0.06	0.2003		0.0108	-7.5655		0.6	0.07551	0.11998	0.02315	0.01918	0.01551
	0.06	-0.21404	0.11613		0.061	0.00337		0.061	0.16231		0.011	-7.5655		0.61	0.07795	0.12012	0.02397	0.01979	0.01621
	0.061	-0.18349	0.11445		0.062	0.00332		0.062	0.12164		0.0112	-7.61191		0.62	0.07773	0.12037	0.02485	0.01984	0.01679
	0.062	-0.15086	0.11285		0.063	0.00328		0.063	0.07958		0.0114	-7.5191		0.63	0.0802	0.12112	0.02467	0.01978	0.01691
	0.063	-0.11591	0.11202		0.064	0.00325		0.064	0.03732		0.0116	-7.33348		0.64	0.08875	0.1217	0.02515	0.0201	0.01711
	0.064	-0.07845	0.11265		0.065	0.00324		0.065	-0.00402		0.0118	-7.10146		0.65	0.093	0.12171	0.02598	0.01998	0.01658
	0.065	-0.03837	0.11539		0.066	0.00323		0.066	-0.04349		0.012	-6.96224		0.66	0.0964	0.12248	0.02564	0.01957	0.01603
	0.066	0.00433	0.12084		0.067	0.00324		0.067	-0.08025		0.0122	-7.00864		0.67	0.10326	0.12527	0.02563	0.01999	0.01639
	0.067	0.04952	0.12943		0.068	0.00325		0.068	-0.11365		0.0124	-6.91583		0.68	0.10609	0.12868	0.02587	0.02118	0.01666
	0.068	0.0969	0.14149		0.069	0.00326		0.069	-0.14324		0.0126	-6.73021		0.69	0.10783	0.13049	0.02593	0.02198	0.0166
	0.069	0.14603	0.15713		0.07	0.00328		0.07	-0.16873		0.0128	-6.54459		0.7	0.11364	0.13211	0.0262	0.02272	0.0168
	0.07	0.19629	0.17627		0.071	0.0033		0.071	-0.19007		0.013	-6.45178		0.71	0.11579	0.13397	0.02663	0.02371	0.01699
	0.071	0.24692	0.19864		0.072	0.00332		0.072	-0.20735		0.0132	-6.21976		0.72	0.11712	0.13536	0.02735	0.02395	0.01714
	0.072	0.29704	0.22376		0.073	0.00335		0.073	-0.22089		0.0134	-5.98773		0.73	0.11724	0.13708	0.02835	0.02389	0.01734
	0.073	0.34564	0.25098		0.074	0.00339		0.074	-0.23114		0.0136	-5.7093		0.74	0.12258	0.13854	0.02903	0.02446	0.0177
	0.074	0.39167	0.27951		0.075	0.00343		0.075	-0.23869		0.0138	-5.52368		0.75	0.13272	0.1398	0.02933	0.0251	0.01774
	0.075	0.43404	0.30844		0.076	0.00349		0.076	-0.24428		0.014	-5.38447		0.76	0.13939	0.1413	0.02968	0.02457	0.01756
	0.076	0.47166	0.33683		0.077	0.00356		0.077	-0.24867		0.0142	-5.52368		0.77	0.14031	0.14223	0.02991	0.02486	0.01772
	0.077	0.5035	0.3637		0.078	0.00365		0.078	-0.25272		0.0144	-5.01323		0.78	0.14819	0.143	0.02979	0.0257	0.01755
	0.078	0.52863	0.38812		0.079	0.00376		0.079	-0.25727		0.0146	-4.7348		0.79	0.15562	0.14365	0.03011	0.02539	0.01733
	0.079	0.54623	0.40922		0.08	0.0039		0.08	-0.26311		0.0148	-5.19885		0.8	0.15071	0.14533	0.03036	0.02612	0.0183
	0.08	0.55566	0.42628		0.081	0.00406		0.081	-0.27101		0.015	-5.94133		0.81	0.14611	0.14901	0.03036	0.027	0.01876
	0.081	0.55642	0.4387		0.082	0.00425		0.082	-0.28159		0.0152	-7.19426		0.82	0.15184	0.15247	0.0306	0.02716	0.01826
	0.082	0.54823	0.44604		0.083	0.00445		0.083	-0.29535		0.0154	-9.18968		0.83	0.16011	0.15454	0.03111	0.02853	0.01811
	0.083	0.53099	0.44805		0.084	0.00469		0.084	-0.31262		0.0156	-11.9276		0.84	0.17039	0.15589	0.03246	0.02962	0.01872
	0.084	0.5048	0.44464		0.085	0.00495		0.085	-0.33355		0.0158	-14.8975		0.85	0.17947	0.15671	0.03334	0.02984	0.01894
	0.085	0.46994	0.43588		0.086	0.00523		0.086	-0.35809		0.016	-18.2386		0.86	0.17922	0.15653	0.0336	0.03027	0.01882
	0.086	0.42683	0.42196		0.087	0.00552		0.087	-0.38598		0.0162	-22.0439		0.87	0.18063	0.15655	0.0341	0.03048	0.01962
	0.087	0.37606	0.40317		0.088	0.00583		0.088	-0.41676		0.0164	-26.1739		0.88	0.18057	0.15737	0.03445	0.03057	0.01968
	0.088	0.31832	0.3799		0.089	0.00615		0.089	-0.44977		0.0166	-30.1647		0.89	0.18244	0.15802	0.03458	0.0307	0.01985
	0.089	0.25439	0.35257		0.09	0.00648		0.09	-0.48418		0.0168	-33.0883		0.9	0.18538	0.15868	0.03466	0.03142	0.02045
	0.09	0.18511	0.32159		0.091	0.0068		0.091	-0.51898		0.017	-35.5013		0.91	0.18603	0.16114	0.03504	0.03241	0.02086
	0.091	0.11138	0.28741		0.092	0.00712		0.092	-0.55307		0.0172	-37.5431		0.92	0.18413	0.16225	0.03512	0.0327	0.0219
	0.092	0.03408	0.25041		0.093	0.00744		0.093	-0.58524		0.0174	-39.2137		0.93	0.18397	0.16228	0.03515	0.03294	0.02224
	0.093	-0.04586	0.21097		0.094	0.00775		0.094	-0.61423		0.0176	-40.3738		0.94	0.18869	0.16592	0.03555	0.03338	0.02215
	0.094	-0.12755	0.16941		0.095	0.00804		0.095	-0.63879		0.0178	-41.2555		0.95	0.1841	0.17061	0.0363	0.03365	0.02165
	0.095	-0.21009	0.12606		0.096	0.00832		0.096	-0.65769		0.018	-41.9516		0.96	0.18801	0.17372	0.03747	0.0343	0.02161
	0.096	-0.29259	0.08121		0.097	0.00859		0.097	-0.66978		0.0182	-42.6941		0.97	0.19627	0.17541	0.03821	0.0351	0.01863
	0.097	-0.37418	0.03518		0.098	0.00885		0.098	-0.67404		0.0184	-42.8333		0.98	0.19401	0.17577	0.03849	0.03556	0.02301
	0.098	-0.45397	-0.01165		0.099	0.00909		0.099	-0.66959		0.0186	-43.0189		0.99	0.19583	0.17587	0.03884	0.03616	0.03323
	0.099	-0.53106	-0.05888		0.1	0.00933		0.1	-0.65576		0.0188	-43.1581		1	0.20173	0.17548	0.0392	0.03695	0.03461
	0.1	-0.60454	-0.10599		0.101	0.00954		0.101	-0.63208		0.019	-43.3901		1.01	0.20851	0.17553	0.0391	0.03722	0.03535
	0.101	-0.67349	-0.15239		0.102	0.00976		0.102	-0.59831		0.0192	-43.1117		1.02	0.20807	0.17572	0.03951	0.03676	0.03648
	0.102	-0.73695	-0.19738		0.103	0.00996		0.103	-0.5545		0.0194	-42.7405		1.03	0.20775	0.17561	0.03986	0.03652	0.03711
	0.103	-0.79396	-0.24017		0.104	0.01017		0.104	-0.50092		0.0196	-42.462		1.04	0.21091	0.17626	0.03958	0.0361	0.03813
	0.104	-0.84357	-0.27988		0.105	0.01037		0.105	-0.4381		0.0198	-42.3228		1.05	0.21752	0.17692	0.03906	0.03606	0.03837
	0.105	-0.88486	-0.31559		0.106	0.01057		0.106	-0.36684		0.02	-41.7196		1.06	0.22279	0.17728	0.0394	0.03613	0.03871
	0.106	-0.91696	-0.34637		0.107	0.01077		0.107	-0.28815		0.0202	-41.1627		1.07	0.21864	0.17853	0.04084	0.03581	0.03939
	0.107	-0.93911	-0.3713		0.108	0.01096		0.108	-0.20327		0.0204	-40.7451		1.08	0.22216	0.18217	0.04114	0.03629	0.03988
	0.108	-0.95069	-0.38957		0.109	0.01116		0.109	-0.11362		0.0206	-40.4202		1.09	0.22532	0.18603	0.04152	0.03736	0.04045
	0.109	-0.95123	-0.40048		0.11	0.01134		0.11	-0.02076		0.0208	-40.0954		1.1	0.21898	0.18855	0.04251	0.0382	0.04135
	0.11	-0.94053	-0.40353		0.111	0.01154		0.111	0.07365		0.021	-39.3993		1.11	0.21546	0.19033	0.0431	0.0386	0.04199
	0.111	-0.91862	-0.39843		0.112	0.01172		0.112	0.16786		0.0212	-38.8889		1.12	0.21963	0.1916	0.04324	0.03899	0.04258
	0.112	-0.88584	-0.38516		0.113	0.01189		0.113	0.2601		0.0214	-38.2856		1.13	0.23218	0.19251	0.04328	0.03971	0.04321
	0.113	-0.84283	-0.36398		0.114	0.01206		0.114	0.34862		0.0216	-38.1		1.14	0.23662	0.19275	0.04355	0.03959	0.04346
	0.114	-0.79055	-0.33542		0.115	0.01222		0.115	0.43177		0.0218	-37.4503		1.15	0.24044	0.193	0.04382	0.03954	0.04349
	0.115	-0.73027	-0.30032		0.116	0.01235		0.116	0.50795		0.022	-36.6614		1.16	0.24569	0.19362	0.04418	0.03945	0.04325
	0.116	-0.66352	-0.25974		0.117	0.01247		0.117	0.57575		0.0222	-36.1974		1.17	0.24133	0.19452	0.04457	0.03873	0.04264
	0.117	-0.5921	-0.21496		0.118	0.01257		0.118	0.63396		0.0224	-35.7797		1.18	0.2455	0.19587	0.04522	0.03891	0.04219
	0.118	-0.51794	-0.1674		0.119	0.01265		0.119	0.68159		0.0226	-35.2229		1.19	0.24993	0.19686	0.04615	0.03913	0.04143
	0.119	-0.44311	-0.11859		0.12	0.01271		0.12	0.71787		0.0228	-34.6196		1.2	0.25173	0.19722	0.04678	0.03879	0.04133
	0.12	-0.36967	-0.07006		0.121	0.01274		0.121	0.74236		0.023	-34.0628		1.21	0.25209	0.20024	0.04745	0.03907	0.04193
	0.121	-0.29964	-0.02328		0.122	0.01274		0.122	0.75489		0.0232	-33.5523		1.22	0.25398	0.2061	0.04711	0.03936	0.04233
	0.122	-0.23486	0.02041		0.123	0.01272		0.123	0.75557		0.0234	-33.1347		1.23	0.25713	0.21102	0.04709	0.03958	0.04308
	0.123	-0.17693	0.05984		0.124	0.01269		0.124	0.74484		0.0236	-32.6242		1.24	0.26214	0.21609	0.04821	0.04018	0.0434
	0.124	-0.12716	0.09409		0.125	0.01263		0.125	0.72342		0.0238	-32.0209		1.25	0.27081	0.21981	0.04829	0.04066	0.0439
	0.125	-0.08648	0.12254		0.126	0.01256		0.126	0.6923		0.024	-31.6497		1.26	0.27133	0.22152	0.0481	0.04108	0.04497
	0.126	-0.05542	0.14483		0.127	0.01247		0.127	0.65271		0.0242	-31.1392		1.27	0.27206	0.22403	0.04809	0.04071	0.04595
	0.127	-0.03409	0.16093		0.128	0.01237		0.128	0.60613		0.0244	-30.536		1.28	0.27285	0.22531	0.04825	0.04068	0.04703
	0.128	-0.02218	0.17107		0.129	0.01227		0.129	0.55416		0.0246	-30.1647		1.29	0.27526	0.22571	0.04887	0.04193	0.04746
	0.129	-0.01901	0.17574		0.13	0.01216		0.13	0.49858		0.0248	-29.5615		1.3	0.28458	0.22601	0.04974	0.04204	0.04773
	0.13	-0.02358	0.17563		0.131	0.01206		0.131	0.44123		0.025	-29.3294		1.31	0.28717	0.22574	0.05078	0.04153	0.04742
	0.131	-0.03463	0.17156		0.132	0.01196		0.132	0.38397		0.0252	-28.6798		1.32	0.28942	0.226	0.0515	0.04161	0.04692
	0.132	-0.05072	0.16447		0.133	0.01188		0.133	0.32865		0.0254	-28.2157		1.33	0.29045	0.22623	0.05174	0.04169	0.04671
	0.133	-0.07035	0.15529		0.134	0.0118		0.134	0.27704		0.0256	-27.7053		1.34	0.29004	0.22683	0.05176	0.04166	0.04617
	0.134	-0.092	0.14492		0.135	0.01175		0.135	0.23076		0.0258	-27.4268		1.35	0.29495	0.23038	0.05206	0.04152	0.04574
	0.135	-0.11428	0.13417		0.136	0.01171		0.136	0.19128		0.026	-26.9164		1.36	0.30628	0.23457	0.05233	0.04137	0.04588
	0.136	-0.13596	0.12369		0.137	0.0117		0.137	0.15981		0.0262	-26.3595		1.37	0.3148	0.238	0.05204	0.04133	0.04647
	0.137	-0.15605	0.11401		0.138	0.01171		0.138	0.13733		0.0264	-25.8955		1.38	0.3164	0.24144	0.05215	0.04227	0.04675
	0.138	-0.17381	0.10545		0.139	0.01173		0.139	0.12452		0.0266	-25.7098		1.39	0.32578	0.24415	0.05255	0.04297	0.04665
	0.139	-0.18882	0.09815		0.14	0.01179		0.14	0.12176		0.0268	-25.153		1.4	0.33237	0.24689	0.05248	0.04316	0.04717
	0.14	-0.2009	0.09212		0.141	0.01187		0.141	0.1291		0.027	-24.7354		1.41	0.33113	0.24926	0.05296	0.04317	0.04827
	0.141	-0.21016	0.08722		0.142	0.01197		0.142	0.14626		0.0272	-24.2713		1.42	0.32695	0.2508	0.05401	0.04387	0.04895
	0.142	-0.21689	0.08321		0.143	0.01209		0.143	0.17266		0.0274	-24.0393		1.43	0.33463	0.25176	0.05516	0.04451	0.04938
	0.143	-0.22151	0.07981		0.144	0.01223		0.144	0.20741		0.0276	-23.6216		1.44	0.34059	0.25228	0.05609	0.04401	0.04938
	0.144	-0.22453	0.07675		0.145	0.01238		0.145	0.24935		0.0278	-23.1576		1.45	0.33387	0.25213	0.05611	0.04361	0.04967
	0.145	-0.22645	0.07377		0.146	0.01254		0.146	0.29708		0.028	-22.7399		1.46	0.32935	0.25211	0.05627	0.04362	0.0503
	0.146	-0.22768	0.07071		0.147	0.01271		0.147	0.34899		0.0282	-22.3223		1.47	0.32833	0.25189	0.05652	0.04375	0.05105
	0.147	-0.22854	0.0675		0.148	0.01288		0.148	0.40333		0.0284	-21.951		1.48	0.33274	0.25301	0.05687	0.0445	0.05212
	0.148	-0.22915	0.0642		0.149	0.01305		0.149	0.45823		0.0286	-21.5334		1.49	0.33553	0.25736	0.05714	0.04533	0.0526
	0.149	-0.22945	0.06098		0.15	0.01321		0.15	0.51176		0.0288	-21.0694		1.5	0.34813	0.26086	0.05741	0.04471	0.05248
	0.15	-0.22921	0.05811		0.151	0.01337		0.151	0.56198		0.029	-20.7909		1.51	0.35623	0.26326	0.05768	0.04525	0.05197
	0.151	-0.22799	0.05598		0.152	0.01351		0.152	0.60701		0.0292	-20.5589		1.52	0.35193	0.26591	0.05755	0.04606	0.05195
	0.152	-0.22527	0.05501		0.153	0.01363		0.153	0.64506		0.0294	-20.0949		1.53	0.35313	0.26748	0.05826	0.04584	0.05255
	0.153	-0.22043	0.05565		0.154	0.01374		0.154	0.67448		0.0296	-19.538		1.54	0.354	0.26828	0.05942	0.04603	0.05269
	0.154	-0.21286	0.0583		0.155	0.01382		0.155	0.69381		0.0298	-19.2132		1.55	0.35599	0.26851	0.06025	0.04593	0.05291
	0.155	-0.20203	0.06331		0.156	0.01388		0.156	0.7018		0.03	-19.1203		1.56	0.35438	0.26929	0.06052	0.04578	0.05289
	0.156	-0.18754	0.07093		0.157	0.0139		0.157	0.69747		0.0302	-18.7027		1.57	0.35458	0.27001	0.06035	0.04563	0.0532
	0.157	-0.16919	0.08124		0.158	0.01391		0.158	0.68012		0.0304	-18.1922		1.58	0.35508	0.27005	0.0606	0.04546	0.0536
	0.158	-0.14702	0.09419		0.159	0.01389		0.159	0.64933		0.0306	-17.7282		1.59	0.35019	0.26959	0.06096	0.0458	0.05358
	0.159	-0.12134	0.10957		0.16	0.01383		0.16	0.60501		0.0308	-17.5426		1.6	0.35231	0.26902	0.06078	0.04646	0.05379
	0.16	-0.09273	0.12699		0.161	0.01376		0.161	0.54738		0.031	-17.1249		1.61	0.3563	0.26943	0.06085	0.04621	0.05449
	0.161	-0.06201	0.14594		0.162	0.01365		0.162	0.47696		0.0312	-16.8001		1.62	0.35787	0.27158	0.06125	0.04653	0.05474
	0.162	-0.03019	0.16581		0.163	0.01353		0.163	0.39461		0.0314	-16.3824		1.63	0.35993	0.27476	0.06112	0.04781	0.0548
	0.163	0.00159	0.18593		0.164	0.01339		0.164	0.30143		0.0316	-16.0576		1.64	0.36478	0.27726	0.06159	0.04825	0.05432
	0.164	0.03216	0.2056		0.165	0.01324		0.165	0.19883		0.0318	-15.9184		1.65	0.36557	0.2789	0.06295	0.04831	0.05525
	0.165	0.06038	0.2242		0.166	0.01308		0.166	0.08843		0.032	-15.3151		1.66	0.36329	0.28058	0.06401	0.0486	0.05814
	0.166	0.08527	0.24114		0.167	0.01292		0.167	-0.02793		0.0322	-15.0367		1.67	0.36469	0.28191	0.06442	0.04922	0.05832
	0.167	0.10608	0.25603		0.168	0.01276		0.168	-0.14824		0.0324	-14.8511		1.68	0.36268	0.28248	0.06498	0.04938	0.05805
	0.168	0.12235	0.26859		0.169	0.01261		0.169	-0.27036		0.0326	-14.4799		1.69	0.36587	0.28344	0.0656	0.04935	0.05825
	0.169	0.13396	0.27876		0.17	0.01247		0.17	-0.39209		0.0328	-14.2014		1.7	0.3733	0.28401	0.06578	0.04981	0.05811
	0.17	0.1412	0.28667		0.171	0.01235		0.171	-0.51118		0.033	-13.8302		1.71	0.37279	0.28457	0.06579	0.05006	0.05794
	0.171	0.14468	0.29263		0.172	0.01226		0.172	-0.62539		0.0332	-13.5053		1.72	0.37105	0.2851	0.06562	0.05	0.05796
	0.172	0.14538	0.29714		0.173	0.01221		0.173	-0.73256		0.0334	-13.3661		1.73	0.37463	0.28524	0.06564	0.05024	0.05846
	0.173	0.1445	0.30079		0.174	0.01218		0.174	-0.83065		0.0336	-13.0413		1.74	0.38169	0.28536	0.06578	0.05052	0.05883
	0.174	0.14347	0.30427		0.175	0.0122		0.175	-0.91777		0.0338	-12.7165		1.75	0.38093	0.28632	0.06612	0.04978	0.05924
	0.175	0.14374	0.30831		0.176	0.01226		0.176	-0.99224		0.034	-12.2524		1.76	0.37547	0.28949	0.0671	0.04886	0.05978
	0.176	0.14674	0.31358		0.177	0.01237		0.177	-1.05266		0.0342	-12.206		1.77	0.37378	0.29281	0.06785	0.04892	0.06008
	0.177	0.15375	0.32069		0.178	0.01253		0.178	-1.09788		0.0344	-11.974		1.78	0.3746	0.29493	0.06835	0.04987	0.05972
	0.178	0.16574	0.33007		0.179	0.01274		0.179	-1.12709		0.0346	-11.5563		1.79	0.37482	0.29639	0.06898	0.05076	0.05979
	0.179	0.18336	0.34201		0.18	0.013		0.18	-1.13982		0.0348	-11.3707		1.8	0.36779	0.29727	0.06962	0.05184	0.06014
	0.18	0.20679	0.35655		0.181	0.0133		0.181	-1.13595		0.035	-11.1387		1.81	0.36928	0.29827	0.06991	0.05283	0.06042
	0.181	0.23576	0.37351		0.182	0.01366		0.182	-1.11571		0.0352	-11.0923		1.82	0.37644	0.29988	0.06989	0.05261	0.06036
	0.182	0.26953	0.39249		0.183	0.01406		0.183	-1.07971		0.0354	-10.8603		1.83	0.37351	0.3015	0.06997	0.05244	0.06039
	0.183	0.30689	0.41287		0.184	0.01449		0.184	-1.02889		0.0356	-10.6282		1.84	0.37098	0.30268	0.07	0.05249	0.06157
	0.184	0.34627	0.43383		0.185	0.01496		0.185	-0.96452		0.0358	-10.257		1.85	0.37394	0.30257	0.07029	0.05231	0.06196
	0.185	0.38579	0.45444		0.186	0.01546		0.186	-0.88813		0.036	-10.257		1.86	0.37351	0.30286	0.07031	0.0526	0.06112
	0.186	0.42338	0.47366		0.187	0.01598		0.187	-0.80155		0.0362	-10.025		1.87	0.37293	0.30386	0.07081	0.05231	0.06088
	0.187	0.4569	0.49044		0.188	0.01652		0.188	-0.70678		0.0364	-9.83935		1.88	0.37717	0.30393	0.07185	0.05196	0.06076
	0.188	0.4843	0.50375		0.189	0.01707		0.189	-0.60599		0.0366	-9.51451		1.89	0.37592	0.3052	0.07259	0.05198	0.06049
	0.189	0.50369	0.51268		0.19	0.01762		0.19	-0.50144		0.0368	-9.4217		1.9	0.37759	0.30819	0.07322	0.05218	0.06081
	0.19	0.51349	0.51643		0.191	0.01817		0.191	-0.39545		0.037	-9.23608		1.91	0.37234	0.31028	0.07353	0.05276	0.06103
	0.191	0.5125	0.51442		0.192	0.0187		0.192	-0.29029		0.0372	-9.14327		1.92	0.36616	0.31143	0.07361	0.05261	0.06142
	0.192	0.5	0.50627		0.193	0.01921		0.193	-0.18818		0.0374	-9.00406		1.93	0.3732	0.31258	0.07365	0.05323	0.06237
	0.193	0.47572	0.49184		0.194	0.01971		0.194	-0.0912		0.0376	-9.00406		1.94	0.37594	0.31353	0.07378	0.05421	0.06309
	0.194	0.4399	0.47125		0.195	0.02017		0.195	-0.00126		0.0378	-8.95765		1.95	0.37516	0.31428	0.07403	0.05394	0.06329
	0.195	0.39323	0.44482		0.196	0.02061		0.196	0.07997		0.038	-8.58641		1.96	0.37501	0.31416	0.07424	0.05364	0.06295
	0.196	0.3368	0.41309		0.197	0.021		0.197	0.15108		0.0382	-8.4472		1.97	0.3773	0.31447	0.07411	0.05341	0.06352
	0.197	0.27205	0.37678		0.198	0.02135		0.198	0.21092		0.0384	-8.30798		1.98	0.37821	0.31551	0.07404	0.05369	0.06427
	0.198	0.20064	0.33674		0.199	0.02166		0.199	0.2587		0.0386	-8.35439		1.99	0.37714	0.31587	0.0749	0.05426	0.06381
	0.199	0.12437	0.29391		0.2	0.02193		0.2	0.29392		0.0388	-8.26158		2	0.37675	0.31647	0.07593	0.05466	0.06357
	0.2	0.04509	0.24927		0.201	0.02216		0.201	0.3164		0.039	-8.02955		2.01	0.37265	0.31654	0.07635	0.05501	0.06353
	0.201	-0.03538	0.20381		0.202	0.02234		0.202	0.3263		0.0392	-7.84393		2.02	0.37776	0.31634	0.07672	0.05418	0.06358
	0.202	-0.11536	0.15848		0.203	0.02247		0.203	0.32405		0.0394	-7.89034		2.03	0.38663	0.31817	0.07775	0.05411	0.06373
	0.203	-0.19334	0.11416		0.204	0.02258		0.204	0.31039		0.0396	-7.98315		2.04	0.38151	0.32014	0.07854	0.0546	0.06348
	0.204	-0.26801	0.07164		0.205	0.02264		0.205	0.28629		0.0398	-7.84393		2.05	0.37694	0.32124	0.07818	0.05475	0.06393
	0.205	-0.3383	0.0316		0.206	0.02268		0.206	0.25294		0.04	-7.61191		2.06	0.38513	0.32214	0.07814	0.05523	0.06474
	0.206	-0.40335	-0.00539		0.207	0.0227		0.207	0.2117		0.0402	-7.89034		2.07	0.38833	0.32257	0.07836	0.05569	0.06549
	0.207	-0.46252	-0.03889		0.208	0.02269		0.208	0.16407		0.0404	-7.75112		2.08	0.38675	0.32237	0.07874	0.05675	0.06553
	0.208	-0.51531	-0.06855		0.209	0.02267		0.209	0.11165		0.0406	-7.61191		2.09	0.38752	0.32244	0.07865	0.0576	0.06537
	0.209	-0.56137	-0.09414		0.21	0.02265		0.21	0.05607		0.0408	-7.5655		2.1	0.38292	0.32263	0.07824	0.05773	0.06549
	0.21	-0.60044	-0.11552		0.211	0.02262		0.211	-0.00103		0.041	-7.5655		2.11	0.38378	0.32302	0.07937	0.05797	0.06579
	0.211	-0.6323	-0.1326		0.212	0.02261		0.212	-0.05805		0.0412	-7.70472		2.12	0.3839	0.32326	0.08088	0.05805	0.06612
	0.212	-0.65677	-0.14539		0.213	0.0226		0.213	-0.11346		0.0414	-7.5655		2.13	0.3851	0.32411	0.08115	0.05772	0.06683
	0.213	-0.67367	-0.15394		0.214	0.02262		0.214	-0.16584		0.0416	-7.47269		2.14	0.38334	0.32641	0.08139	0.05678	0.06722
	0.214	-0.68286	-0.15835		0.215	0.02265		0.215	-0.21391		0.0418	-7.47269		2.15	0.38373	0.32728	0.08196	0.05698	0.06698
	0.215	-0.6842	-0.15876		0.216	0.02271		0.216	-0.25655		0.042	-7.5655		2.16	0.38513	0.32819	0.0822	0.05756	0.0671
	0.216	-0.67763	-0.15539		0.217	0.02279		0.217	-0.29285		0.0422	-7.5655		2.17	0.38498	0.33117	0.08213	0.05733	0.06712
	0.217	-0.66316	-0.14846		0.218	0.0229		0.218	-0.32207		0.0424	-7.42629		2.18	0.39087	0.33396	0.0822	0.05762	0.06739
	0.218	-0.64093	-0.13827		0.219	0.02305		0.219	-0.34372		0.0426	-7.42629		2.19	0.39302	0.33605	0.08282	0.0579	0.06766
	0.219	-0.61128	-0.12519		0.22	0.02322		0.22	-0.3575		0.0428	-7.42629		2.2	0.38854	0.33693	0.08318	0.05825	0.06802
	0.22	-0.5747	-0.10961		0.221	0.02341		0.221	-0.36333		0.043	-7.47269		2.21	0.38972	0.33719	0.08309	0.05893	0.06852
	0.221	-0.53193	-0.09198		0.222	0.02361		0.222	-0.36136		0.0432	-7.47269		2.22	0.39753	0.33756	0.0834	0.05864	0.06861
	0.222	-0.48395	-0.07282		0.223	0.02384		0.223	-0.35192		0.0434	-7.28707		2.23	0.40243	0.33716	0.08453	0.0581	0.06863
	0.223	-0.43192	-0.05265		0.224	0.02407		0.224	-0.33554		0.0436	-7.47269		2.24	0.4072	0.33742	0.08491	0.05819	0.0687
	0.224	-0.37721	-0.03203		0.225	0.0243		0.225	-0.31292		0.0438	-7.47269		2.25	0.41084	0.33736	0.08516	0.0579	0.06909
	0.225	-0.32133	-0.01153		0.226	0.02451		0.226	-0.2849		0.044	-7.47269		2.26	0.40843	0.33726	0.0857	0.0582	0.06974
	0.226	-0.26588	0.00832		0.227	0.02471		0.227	-0.25243		0.0442	-7.47269		2.27	0.40334	0.33871	0.08572	0.05871	0.06925
	0.227	-0.21243	0.02702		0.228	0.02489		0.228	-0.21658		0.0444	-7.5655		2.28	0.40904	0.33982	0.08612	0.05854	0.06885
	0.228	-0.16252	0.04414		0.229	0.02502		0.229	-0.17846		0.0446	-7.5655		2.29	0.40717	0.34073	0.08628	0.05821	0.06967
	0.229	-0.1175	0.05933		0.23	0.02512		0.23	-0.13921		0.0448	-7.33348		2.3	0.4083	0.34398	0.08575	0.0581	0.0697
	0.23	-0.07854	0.07235		0.231	0.02516		0.231	-0.09997		0.045	-7.37988		2.31	0.41183	0.34837	0.08565	0.05857	0.0696
	0.231	-0.04649	0.08307		0.232	0.02515		0.232	-0.06187		0.0452	-7.42629		2.32	0.4135	0.35164	0.08614	0.05862	0.06987
	0.232	-0.0219	0.09147		0.233	0.02507		0.233	-0.02595		0.0454	-7.42629		2.33	0.41759	0.35361	0.08635	0.05864	0.06995
	0.233	-0.00497	0.09764		0.234	0.02494		0.234	0.00682		0.0456	-7.37988		2.34	0.41422	0.35514	0.0871	0.0593	0.06997
	0.234	0.00445	0.10178		0.235	0.02473		0.235	0.03558		0.0458	-7.42629		2.35	0.41677	0.35571	0.08841	0.05973	0.07013
	0.235	0.00681	0.10419		0.236	0.02446		0.236	0.0596		0.046	-7.47269		2.36	0.42274	0.35551	0.08912	0.06036	0.07026
	0.236	0.00285	0.10521		0.237	0.02414		0.237	0.07831		0.0462	-7.5191		2.37	0.4238	0.35531	0.08933	0.06082	0.07006
	0.237	-0.00648	0.10523		0.238	0.02376		0.238	0.0913		0.0464	-7.42629		2.38	0.42518	0.35534	0.08961	0.06087	0.07034
	0.238	-0.02011	0.10465		0.239	0.02333		0.239	0.0983		0.0466	-7.37988		2.39	0.42486	0.35579	0.0904	0.06091	0.07026
	0.239	-0.03689	0.10384		0.24	0.02286		0.24	0.09923		0.0468	-7.28707		2.4	0.41665	0.35605	0.09079	0.06099	0.07048
	0.24	-0.05568	0.10315		0.241	0.02237		0.241	0.09419		0.047	-7.42629		2.41	0.42159	0.35638	0.09063	0.06098	0.07121
	0.241	-0.07547	0.10283		0.242	0.02186		0.242	0.0834		0.0472	-7.47269		2.42	0.43064	0.35646	0.0906	0.06128	0.0718
	0.242	-0.09535	0.10309		0.243	0.02135		0.243	0.06726		0.0474	-7.24067		2.43	0.42962	0.35765	0.09084	0.06178	0.07193
	0.243	-0.11462	0.10403		0.244	0.02085		0.244	0.04627		0.0476	-7.19426		2.44	0.42442	0.36161	0.09124	0.06101	0.07204
	0.244	-0.1328	0.10567		0.245	0.02039		0.245	0.02106		0.0478	-7.19426		2.45	0.4241	0.36555	0.09136	0.06015	0.07198
	0.245	-0.14958	0.10796		0.246	0.01996		0.246	-0.00766		0.048	-7.33348		2.46	0.43127	0.36781	0.092	0.06046	0.07175
	0.246	-0.16487	0.11078		0.247	0.01959		0.247	-0.03911		0.0482	-7.10146		2.47	0.43093	0.3689	0.09271	0.06033	0.07238
	0.247	-0.17871	0.11398		0.248	0.01929		0.248	-0.07247		0.0484	-6.96224		2.48	0.43238	0.36974	0.09314	0.06084	0.07292
	0.248	-0.19125	0.11738		0.249	0.01907		0.249	-0.10691		0.0486	-6.96224		2.49	0.43706	0.37078	0.09377	0.06205	0.07258
	0.249	-0.20266	0.12082		0.25	0.01893		0.25	-0.14158		0.0488	-6.96224		2.5	0.44482	0.37072	0.09415	0.06241	0.07225
	0.25	-0.2131	0.12417		0.251	0.01888		0.251	-0.1757		0.049	-6.82302		2.51	0.44075	0.37037	0.09441	0.06268	0.07219
	0.251	-0.22267	0.12735		0.252	0.01894		0.252	-0.20851		0.0492	-6.73021		2.52	0.43639	0.36998	0.09431	0.06324	0.07277
	0.252	-0.23132	0.13035		0.253	0.01908		0.253	-0.23931		0.0494	-6.6374		2.53	0.44068	0.36945	0.09434	0.06351	0.07323
	0.253	-0.23888	0.13324		0.254	0.01933		0.254	-0.26748		0.0496	-6.68381		2.54	0.43799	0.36961	0.09474	0.06278	0.07268
	0.254	-0.245	0.13615		0.255	0.01966		0.255	-0.29251		0.0498	-6.54459		2.55	0.44216	0.36957	0.09507	0.06255	0.07282
	0.255	-0.24922	0.1393		0.256	0.02008		0.256	-0.31395		0.05	-6.35898		2.56	0.43907	0.3689	0.09513	0.06309	0.07309
	0.256	-0.25092	0.14292		0.257	0.02057		0.257	-0.33148		0.0502	-6.26616		2.57	0.43541	0.36977	0.0952	0.06304	0.07331
	0.257	-0.24943	0.14731		0.258	0.02111		0.258	-0.34487		0.0504	-6.21976		2.58	0.43998	0.3724	0.09591	0.06258	0.07394
	0.258	-0.2441	0.15274		0.259	0.02171		0.259	-0.35398		0.0506	-6.26616		2.59	0.44915	0.37471	0.09673	0.06259	0.07442
	0.259	-0.23429	0.15946		0.26	0.02234		0.26	-0.35877		0.0508	-6.03414		2.6	0.45584	0.37598	0.09742	0.06165	0.07426
	0.26	-0.21951	0.16766		0.261	0.02298		0.261	-0.3593		0.051	-5.98773		2.61	0.45918	0.37707	0.09782	0.06211	0.07394
	0.261	-0.19947	0.17743		0.262	0.02362		0.262	-0.35569		0.0512	-5.75571		2.62	0.46566	0.37826	0.09817	0.06391	0.07457
	0.262	-0.17412	0.18877		0.263	0.02425		0.263	-0.34815		0.0514	-5.84852		2.63	0.46721	0.3787	0.09834	0.06404	0.07509
	0.263	-0.1437	0.20154		0.264	0.02484		0.264	-0.33693		0.0516	-5.7093		2.64	0.47067	0.37843	0.09838	0.06389	0.07504
	0.264	-0.10874	0.21548		0.265	0.02538		0.265	-0.32233		0.0518	-5.52368		2.65	0.47589	0.378	0.09816	0.06384	0.07501
	0.265	-0.07007	0.2302		0.266	0.02587		0.266	-0.30471		0.052	-5.33807		2.66	0.48189	0.37819	0.0984	0.0647	0.07478
	0.266	-0.0288	0.24523		0.267	0.02628		0.267	-0.28444		0.0522	-5.52368		2.67	0.47497	0.37811	0.09918	0.06517	0.07482
	0.267	0.01375	0.25996		0.268	0.02662		0.268	-0.26191		0.0524	-5.43088		2.68	0.46783	0.37836	0.09924	0.06452	0.07473
	0.268	0.05609	0.27377		0.269	0.02687		0.269	-0.2375		0.0526	-5.10604		2.69	0.47178	0.37911	0.10009	0.06446	0.0744
	0.269	0.09669	0.28599		0.27	0.02702		0.27	-0.21161		0.0528	-4.92042		2.7	0.4766	0.37936	0.10099	0.06458	0.07438
	0.27	0.13398	0.296		0.271	0.02709		0.271	-0.18461		0.053	-5.01323		2.71	0.48264	0.38071	0.10127	0.06447	0.07474
	0.271	0.16654	0.3032		0.272	0.02706		0.272	-0.15685		0.0532	-4.7348		2.72	0.48426	0.38338	0.10212	0.06418	0.07559
	0.272	0.1931	0.30711		0.273	0.02696		0.273	-0.12866		0.0534	-4.54918		2.73	0.49273	0.38584	0.10288	0.06384	0.07623
	0.273	0.21264	0.30736		0.274	0.02677		0.274	-0.10033		0.0536	-4.40997		2.74	0.49515	0.38795	0.10304	0.06399	0.07602
	0.274	0.22447	0.30375		0.275	0.02651		0.275	-0.07211		0.0538	-4.50277		2.75	0.49546	0.38941	0.1029	0.06465	0.07592
	0.275	0.2282	0.29622		0.276	0.0262		0.276	-0.04421		0.054	-4.45637		2.76	0.49812	0.38989	0.10286	0.06538	0.07605
	0.276	0.22382	0.2849		0.277	0.02584		0.277	-0.01678		0.0542	-4.22435		2.77	0.4916	0.39067	0.10324	0.06533	0.07593
	0.277	0.21162	0.27007		0.278	0.02545		0.278	0.01004		0.0544	-4.08513		2.78	0.4896	0.39127	0.10336	0.06557	0.07562
	0.278	0.19221	0.25217		0.279	0.02504		0.279	0.0362		0.0546	-3.94592		2.79	0.49521	0.39133	0.10308	0.06618	0.07564
	0.279	0.16646	0.23176		0.28	0.02463		0.28	0.06166		0.0548	-4.08513		2.8	0.49523	0.39135	0.10346	0.06636	0.07624
	0.28	0.13543	0.20951		0.281	0.02422		0.281	0.08645		0.055	-3.7603		2.81	0.49041	0.39136	0.10427	0.06626	0.07605
	0.281	0.10028	0.18613		0.282	0.02384		0.282	0.1106		0.0552	-3.7603		2.82	0.48964	0.39121	0.10512	0.06573	0.07591
	0.282	0.06224	0.16238		0.283	0.02349		0.283	0.13419		0.0554	-3.52827		2.83	0.49423	0.39179	0.10581	0.06546	0.07617
	0.283	0.02251	0.13898		0.284	0.02319		0.284	0.15733		0.0556	-3.52827		2.84	0.49964	0.39354	0.10628	0.06636	0.07593
	0.284	-0.01776	0.11663		0.285	0.02295		0.285	0.18012		0.0558	-3.48187		2.85	0.49888	0.39711	0.1063	0.06684	0.07581
	0.285	-0.05757	0.09595		0.286	0.02276		0.286	0.20268		0.056	-3.29625		2.86	0.50139	0.40093	0.1064	0.0662	0.0764
	0.286	-0.09607	0.07744		0.287	0.02265		0.287	0.22513		0.0562	-3.20344		2.87	0.5027	0.40332	0.10701	0.06638	0.07688
	0.287	-0.13257	0.0615		0.288	0.02261		0.288	0.24755		0.0564	-3.29625		2.88	0.50774	0.40552	0.10706	0.06681	0.07674
	0.288	-0.16657	0.0484		0.289	0.02264		0.289	0.27002		0.0566	-3.15703		2.89	0.50774	0.40717	0.10682	0.06794	0.0771
	0.289	-0.19771	0.03829		0.29	0.02274		0.29	0.29258		0.0568	-3.11063		2.9	0.50361	0.40841	0.10671	0.06925	0.07727
	0.29	-0.22579	0.03117		0.291	0.02292		0.291	0.31521		0.057	-2.97141		2.91	0.51177	0.40877	0.10714	0.06925	0.07693
	0.291	-0.25068	0.02697		0.292	0.02316		0.292	0.33787		0.0572	-2.92501		2.92	0.50851	0.40823	0.10794	0.06928	0.07698
	0.292	-0.27237	0.02549		0.293	0.02345		0.293	0.36045		0.0574	-2.8786		2.93	0.50826	0.4082	0.10885	0.06978	0.07691
	0.293	-0.29085	0.02648		0.294	0.0238		0.294	0.38279		0.0576	-2.78579		2.94	0.51254	0.40836	0.10952	0.06995	0.077
	0.294	-0.30614	0.0296		0.295	0.02419		0.295	0.40467		0.0578	-2.78579		2.95	0.51669	0.40836	0.10992	0.06933	0.07718
	0.295	-0.31826	0.0345		0.296	0.02461		0.296	0.42582		0.058	-2.92501		2.96	0.52935	0.40909	0.11015	0.06958	0.07689
	0.296	-0.3272	0.04082		0.297	0.02507		0.297	0.44593		0.0582	-2.8322		2.97	0.53248	0.41018	0.11014	0.06995	0.07665
	0.297	-0.33294	0.04818		0.298	0.02553		0.298	0.46464		0.0584	-2.64658		2.98	0.53053	0.41271	0.11039	0.06965	0.07664
	0.298	-0.33544	0.05621		0.299	0.02599		0.299	0.48155		0.0586	-2.69298		2.99	0.52404	0.41651	0.11021	0.06987	0.07685
	0.299	-0.33466	0.06459		0.3	0.02645		0.3	0.49626		0.0588	-2.78579		3	0.5153	0.41938	0.11021	0.06986	0.07677
	0.3	-0.33059	0.073		0.301	0.02689		0.301	0.50834		0.059	-2.73939		3.01	0.52106	0.42061	0.11096	0.06974	0.0768
	0.301	-0.32327	0.08119		0.302	0.02731		0.302	0.5174		0.0592	-2.64658		3.02	0.52711	0.42114	0.11112	0.0698	0.07736
	0.302	-0.31278	0.08892		0.303	0.02769		0.303	0.52302		0.0594	-2.64658		3.03	0.52917	0.42187	0.11073	0.07075	0.07803
	0.303	-0.29931	0.096		0.304	0.02804		0.304	0.52487		0.0596	-2.78579		3.04	0.53004	0.42277	0.11149	0.07197	0.078
	0.304	-0.28312	0.10229		0.305	0.02833		0.305	0.52264		0.0598	-2.92501		3.05	0.52661	0.4238	0.11293	0.07174	0.07759
	0.305	-0.26457	0.10767		0.306	0.02859		0.306	0.5161		0.06	-2.97141		3.06	0.52799	0.42417	0.11354	0.07169	0.07757
	0.306	-0.2441	0.11208		0.307	0.0288		0.307	0.50507		0.0602	-2.92501		3.07	0.53862	0.42451	0.11364	0.07255	0.07724
	0.307	-0.22222	0.11548		0.308	0.02895		0.308	0.4895		0.0604	-2.92501		3.08	0.55021	0.42459	0.11397	0.07254	0.07725
	0.308	-0.19947	0.11787		0.309	0.02907		0.309	0.4694		0.0606	-3.20344		3.09	0.54801	0.42451	0.11445	0.07238	0.07781
	0.309	-0.1764	0.11931		0.31	0.02913		0.31	0.44488		0.0608	-3.11063		3.1	0.5472	0.42467	0.11475	0.07234	0.07801
	0.31	-0.15353	0.11986		0.311	0.02916		0.311	0.41619		0.061	-3.15703		3.11	0.55383	0.42565	0.11505	0.07207	0.07826
	0.311	-0.13133	0.11965		0.312	0.02915		0.312	0.38363		0.0612	-3.29625		3.12	0.55449	0.42854	0.11529	0.07218	0.07821
	0.312	-0.11017	0.11882		0.313	0.02912		0.313	0.34763		0.0614	-3.34265		3.13	0.55623	0.43141	0.11518	0.07162	0.07796
	0.313	-0.09031	0.11756		0.314	0.02907		0.314	0.30872		0.0616	-3.48187		3.14	0.55507	0.43328	0.11474	0.07128	0.07826
	0.314	-0.07189	0.11607		0.315	0.02901		0.315	0.26747		0.0618	-3.48187		3.15	0.5551	0.43496	0.11536	0.07155	0.07892
	0.315	-0.05492	0.11457		0.316	0.02895		0.316	0.22453		0.062	-3.57468		3.16	0.56275	0.43684	0.11675	0.07219	0.07921
	0.316	-0.03931	0.1133		0.317	0.02891		0.317	0.18064		0.0622	-3.71389		3.17	0.56142	0.43843	0.11757	0.0734	0.07873
	0.317	-0.02486	0.11249		0.318	0.02887		0.318	0.13652		0.0624	-3.94592		3.18	0.55995	0.43939	0.11779	0.07337	0.07874
	0.318	-0.01131	0.11235		0.319	0.02887		0.319	0.09293		0.0626	-3.94592		3.19	0.56656	0.44	0.11763	0.07315	0.07916
	0.319	0.00162	0.11305		0.32	0.02891		0.32	0.05062		0.0628	-3.99232		3.2	0.5736	0.44051	0.1179	0.07372	0.07911
	0.32	0.0142	0.11476		0.321	0.02899		0.321	0.01032		0.063	-4.08513		3.21	0.57516	0.44134	0.11886	0.07417	0.079
	0.321	0.02664	0.11756		0.322	0.02912		0.322	-0.02728		0.0632	-4.45637		3.22	0.57785	0.44228	0.1192	0.07453	0.07896
	0.322	0.03908	0.12148		0.323	0.02932		0.323	-0.06158		0.0634	-4.45637		3.23	0.58625	0.44368	0.11873	0.07491	0.07884
	0.323	0.05153	0.12651		0.324	0.02957		0.324	-0.09205		0.0636	-4.50277		3.24	0.58642	0.44464	0.11856	0.07445	0.07829
	0.324	0.06387	0.13254		0.325	0.02989		0.325	-0.11825		0.0638	-4.59559		3.25	0.58504	0.44582	0.11929	0.0741	0.07864
	0.325	0.07584	0.13943		0.326	0.03026		0.326	-0.13987		0.064	-4.87402		3.26	0.58916	0.4489	0.11964	0.07414	0.07937
	0.326	0.08708	0.14697		0.327	0.0307		0.327	-0.15673		0.0642	-5.01323		3.27	0.59658	0.45179	0.1197	0.07391	0.07936
	0.327	0.09711	0.1549		0.328	0.03121		0.328	-0.16876		0.0644	-5.10604		3.28	0.59897	0.45358	0.1207	0.07436	0.07961
	0.328	0.10537	0.16294		0.329	0.03176		0.329	-0.17607		0.0646	-5.19885		3.29	0.60213	0.45463	0.12148	0.07466	0.07993
	0.329	0.11132	0.17081		0.33	0.03236		0.33	-0.17888		0.0648	-5.38447		3.3	0.60819	0.45523	0.12168	0.07523	0.08029
	0.33	0.11439	0.17818		0.331	0.03299		0.331	-0.17754		0.065	-5.47728		3.31	0.60888	0.4558	0.12208	0.07556	0.0799
	0.331	0.11411	0.1848		0.332	0.03366		0.332	-0.17258		0.0652	-5.52368		3.32	0.60756	0.45613	0.12264	0.07589	0.07976
	0.332	0.11011	0.19042		0.333	0.03434		0.333	-0.1646		0.0654	-5.57009		3.33	0.6088	0.45639	0.12285	0.07594	0.07995
	0.333	0.10217	0.19483		0.334	0.03503		0.334	-0.15432		0.0656	-5.80212		3.34	0.61432	0.45704	0.12318	0.0753	0.07936
	0.334	0.09024	0.19788		0.335	0.0357		0.335	-0.14256		0.0658	-5.89493		3.35	0.61436	0.45854	0.12341	0.07576	0.07931
	0.335	0.07446	0.1995		0.336	0.03636		0.336	-0.13021		0.066	-5.94133		3.36	0.62198	0.45964	0.12336	0.07628	0.07987
	0.336	0.05514	0.19966		0.337	0.03698		0.337	-0.11817		0.0662	-6.03414		3.37	0.62954	0.45993	0.12333	0.07683	0.08005
	0.337	0.03277	0.19838		0.338	0.03757		0.338	-0.10738		0.0664	-6.21976		3.38	0.63418	0.46061	0.12326	0.07754	0.07992
	0.338	0.00797	0.19576		0.339	0.0381		0.339	-0.09876		0.0666	-6.26616		3.39	0.6405	0.46279	0.12377	0.07732	0.08016
	0.339	-0.01854	0.19191		0.34	0.03856		0.34	-0.0932		0.0668	-6.08055		3.4	0.646	0.46583	0.12486	0.07719	0.08022
	0.34	-0.046	0.18698		0.341	0.03895		0.341	-0.09149		0.067	-6.03414		3.41	0.64712	0.46775	0.1253	0.07719	0.07994
	0.341	-0.07362	0.18115		0.342	0.03926		0.342	-0.09437		0.0672	-6.12695		3.42	0.65084	0.46826	0.12586	0.07736	0.07997
	0.342	-0.1007	0.17458		0.343	0.03949		0.343	-0.10241		0.0674	-6.03414		3.43	0.66853	0.46843	0.12649	0.07703	0.08024
	0.343	-0.12657	0.16743		0.344	0.03965		0.344	-0.11608		0.0676	-5.80212		3.44	0.67744	0.4687	0.12638	0.07652	0.08062
	0.344	-0.15073	0.15986		0.345	0.03971		0.345	-0.13566		0.0678	-5.80212		3.45	0.67595	0.46875	0.12655	0.07802	0.08075
	0.345	-0.1728	0.15199		0.346	0.0397		0.346	-0.16128		0.068	-5.6165		3.46	0.68356	0.46928	0.1266	0.07933	0.08095
	0.346	-0.19256	0.14393		0.347	0.03962		0.347	-0.19287		0.0682	-5.7093		3.47	0.69434	0.4699	0.1266	0.07909	0.08131
	0.347	-0.20993	0.13576		0.348	0.03946		0.348	-0.23017		0.0684	-5.47728		3.48	0.70061	0.47007	0.12686	0.07913	0.08075
	0.348	-0.22498	0.12754		0.349	0.03925		0.349	-0.27277		0.0686	-5.24525		3.49	0.70563	0.46991	0.12671	0.07941	0.08092
	0.349	-0.23787	0.11932		0.35	0.03898		0.35	-0.32005		0.0688	-5.10604		3.5	0.70557	0.47017	0.12674	0.07969	0.08178
	0.35	-0.24885	0.11117		0.351	0.03868		0.351	-0.37124		0.069	-4.92042		3.51	0.70839	0.47114	0.12748	0.07935	0.08142
	0.351	-0.2582	0.10312		0.352	0.03834		0.352	-0.42545		0.0692	-4.54918		3.52	0.71482	0.47276	0.12856	0.07897	0.08126
	0.352	-0.26619	0.09525		0.353	0.038		0.353	-0.48165		0.0694	-4.17794		3.53	0.71215	0.47595	0.12939	0.07947	0.08153
	0.353	-0.27307	0.08764		0.354	0.03764		0.354	-0.53874		0.0696	-4.03873		3.54	0.71652	0.4784	0.12943	0.07901	0.08234
	0.354	-0.27901	0.0804		0.355	0.0373		0.355	-0.59555		0.0698	-3.94592		3.55	0.72446	0.47999	0.12955	0.07876	0.08287
	0.355	-0.28412	0.07367		0.356	0.03698		0.356	-0.6509		0.07	-3.7603		3.56	0.72442	0.48176	0.12992	0.0791	0.08279
	0.356	-0.28838	0.06759		0.357	0.03668		0.357	-0.7036		0.0702	-4.17794		3.57	0.72144	0.48238	0.13007	0.07929	0.08278
	0.357	-0.29173	0.06234		0.358	0.03642		0.358	-0.75254		0.0704	-3.43546		3.58	0.7226	0.48257	0.13007	0.07987	0.08319
	0.358	-0.29399	0.05808		0.359	0.03621		0.359	-0.79664		0.0706	-2.97141		3.59	0.7344	0.48249	0.13017	0.08082	0.08294
	0.359	-0.29497	0.05497		0.36	0.03604		0.36	-0.83498		0.0708	-2.69298		3.6	0.7424	0.48261	0.13037	0.08172	0.08254
	0.36	-0.29442	0.05316		0.361	0.03593		0.361	-0.86674		0.071	-3.06422		3.61	0.74148	0.48334	0.13045	0.08169	0.08235
	0.361	-0.29212	0.05275		0.362	0.03588		0.362	-0.89125		0.0712	-4.03873		3.62	0.73966	0.48373	0.13104	0.08191	0.08164
	0.362	-0.28788	0.05382		0.363	0.03588		0.363	-0.90805		0.0714	-5.94133		3.63	0.74085	0.48445	0.1321	0.08154	0.08204
	0.363	-0.28158	0.05638		0.364	0.03594		0.364	-0.91685		0.0716	-8.35439		3.64	0.7456	0.48589	0.13223	0.08041	0.08329
	0.364	-0.27317	0.06037		0.365	0.03605		0.365	-0.91755		0.0718	-11.2315		3.65	0.74302	0.48641	0.1326	0.08064	0.08375
	0.365	-0.26273	0.0657		0.366	0.0362		0.366	-0.91023		0.072	-14.387		3.66	0.74123	0.48787	0.1332	0.08091	0.0838
	0.366	-0.2504	0.07218		0.367	0.03639		0.367	-0.89521		0.0722	-18.1922		3.67	0.7487	0.49011	0.13331	0.08151	0.084
	0.367	-0.23644	0.07961		0.368	0.03662		0.368	-0.87295		0.0724	-22.4151		3.68	0.75304	0.49089	0.13352	0.08238	0.08336
	0.368	-0.22118	0.08771		0.369	0.03687		0.369	-0.84408		0.0726	-26.5916		3.69	0.76285	0.49187	0.13371	0.08227	0.08285
	0.369	-0.205	0.09618		0.37	0.03714		0.37	-0.8094		0.0728	-30.8608		3.7	0.76355	0.4924	0.13383	0.08219	0.08331
	0.37	-0.18828	0.10473		0.371	0.03741		0.371	-0.76982		0.073	-35.3157		3.71	0.75758	0.49281	0.13387	0.08247	0.08391
	0.371	-0.17142	0.11304		0.372	0.03768		0.372	-0.72637		0.0732	-39.4921		3.72	0.76114	0.49288	0.13392	0.08349	0.08418
	0.372	-0.15476	0.12083		0.373	0.03796		0.373	-0.68012		0.0734	-42.6013		3.73	0.76659	0.49247	0.13412	0.08467	0.08403
	0.373	-0.13858	0.12786		0.374	0.03821		0.374	-0.63223		0.0736	-44.6895		3.74	0.76191	0.49338	0.13502	0.08494	0.08425
	0.374	-0.12306	0.13391		0.375	0.03845		0.375	-0.58388		0.0738	-46.5457		3.75	0.75633	0.49421	0.13577	0.08498	0.08425
	0.375	-0.1083	0.13886		0.376	0.03866		0.376	-0.5362		0.074	-47.9378		3.76	0.75969	0.4945	0.1364	0.08504	0.0839
	0.376	-0.09432	0.14263		0.377	0.03885		0.377	-0.49033		0.0742	-48.9124		3.77	0.7681	0.49513	0.13689	0.08481	0.08347
	0.377	-0.08102	0.1452		0.378	0.039		0.378	-0.44736		0.0744	-49.6548		3.78	0.76857	0.49587	0.13742	0.08463	0.08345
	0.378	-0.06826	0.14662		0.379	0.03912		0.379	-0.40826		0.0746	-50.0261		3.79	0.76292	0.4966	0.13772	0.0847	0.08415
	0.379	-0.05588	0.14699		0.38	0.03921		0.38	-0.37393		0.0748	-50.3509		3.8	0.77462	0.49926	0.13746	0.08491	0.08456
	0.38	-0.04369	0.14647		0.381	0.03927		0.381	-0.34515		0.075	-50.815		3.81	0.78211	0.50258	0.13775	0.0852	0.08462
	0.381	-0.03155	0.14521		0.382	0.03929		0.382	-0.32257		0.0752	-50.9542		3.82	0.77785	0.50443	0.13797	0.08518	0.0847
	0.382	-0.01937	0.14342		0.383	0.03929		0.383	-0.30667		0.0754	-50.9078		3.83	0.78244	0.50502	0.1376	0.08525	0.0847
	0.383	-0.00714	0.14127		0.384	0.03925		0.384	-0.29781		0.0756	-50.6757		3.84	0.7942	0.50481	0.13739	0.08521	0.08473
	0.384	0.00503	0.13895		0.385	0.03921		0.385	-0.29618		0.0758	-50.5365		3.85	0.79332	0.50536	0.13778	0.08539	0.08511
	0.385	0.01695	0.13661		0.386	0.03914		0.386	-0.30179		0.076	-50.3973		3.86	0.78826	0.50533	0.13846	0.08643	0.0851
	0.386	0.02829	0.13437		0.387	0.03907		0.387	-0.31451		0.0762	-49.8869		3.87	0.78872	0.50478	0.13932	0.087	0.08478
	0.387	0.03867	0.13231		0.388	0.03898		0.388	-0.33403		0.0764	-49.5156		3.88	0.7889	0.50473	0.1403	0.08678	0.08485
	0.388	0.04763	0.13047		0.389	0.03889		0.389	-0.35992		0.0766	-48.9588		3.89	0.79029	0.50465	0.14079	0.08668	0.0847
	0.389	0.05467	0.12887		0.39	0.0388		0.39	-0.39157		0.0768	-48.5875		3.9	0.78947	0.50491	0.14112	0.08691	0.08469
	0.39	0.05934	0.12748		0.391	0.03872		0.391	-0.42826		0.077	-47.8914		3.91	0.7864	0.50501	0.14128	0.08756	0.08492
	0.391	0.06119	0.12625		0.392	0.03864		0.392	-0.46916		0.0772	-47.1026		3.92	0.78788	0.50516	0.14114	0.08784	0.08531
	0.392	0.05988	0.1251		0.393	0.03858		0.393	-0.51332		0.0774	-46.3601		3.93	0.79561	0.50686	0.14147	0.08797	0.08587
	0.393	0.05518	0.12398		0.394	0.03853		0.394	-0.55974		0.0776	-45.7568		3.94	0.80232	0.51021	0.14177	0.08792	0.08631
	0.394	0.047	0.12278		0.395	0.03849		0.395	-0.60734		0.0778	-44.9215		3.95	0.80902	0.51265	0.14193	0.08838	0.08607
	0.395	0.03539	0.12145		0.396	0.03847		0.396	-0.65504		0.078	-43.9934		3.96	0.81472	0.51373	0.14211	0.08867	0.086
	0.396	0.02055	0.11993		0.397	0.03847		0.397	-0.70173		0.0782	-43.3438		3.97	0.81532	0.51509	0.14248	0.08795	0.08634
	0.397	0.00281	0.11817		0.398	0.03849		0.398	-0.74632		0.0784	-42.7405		3.98	0.81159	0.51526	0.14321	0.08771	0.08623
	0.398	-0.01739	0.11614		0.399	0.03852		0.399	-0.7878		0.0786	-41.8124		3.99	0.81399	0.51462	0.14373	0.08788	0.08662
	0.399	-0.03954	0.11384		0.4	0.03858		0.4	-0.82519		0.0788	-41.0235		4	0.81844	0.51461	0.14455	0.08857	0.08678
	0.4	-0.06307	0.11127		0.401	0.03866		0.401	-0.85763		0.079	-40.281		4.01	0.81694	0.51502	0.14497	0.08859	0.08694
	0.401	-0.0874	0.10847		0.402	0.03877		0.402	-0.88438		0.0792	-39.8634		4.02	0.81503	0.51501	0.14527	0.08869	0.08698
	0.402	-0.11202	0.10545		0.403	0.03889		0.403	-0.90479		0.0794	-39.2137		4.03	0.81365	0.51468	0.14558	0.0891	0.08711
	0.403	-0.13643	0.10226		0.404	0.03904		0.404	-0.91842		0.0796	-38.2856		4.04	0.8196	0.51505	0.14497	0.08951	0.08731
	0.404	-0.16024	0.09894		0.405	0.03921		0.405	-0.92495		0.0798	-37.5431		4.05	0.82841	0.51569	0.14476	0.08978	0.08747
	0.405	-0.18316	0.09553		0.406	0.03941		0.406	-0.92422		0.08	-37.2183		4.06	0.83004	0.51642	0.14542	0.0896	0.08742
	0.406	-0.20497	0.09207		0.407	0.03963		0.407	-0.91626		0.0802	-36.615		4.07	0.8303	0.51885	0.14551	0.08976	0.08734
	0.407	-0.22555	0.08861		0.408	0.03987		0.408	-0.90125		0.0804	-35.8725		4.08	0.82896	0.52216	0.14546	0.08965	0.08749
	0.408	-0.24484	0.0852		0.409	0.04015		0.409	-0.87952		0.0806	-35.1765		4.09	0.83139	0.52443	0.14653	0.08961	0.08721
	0.409	-0.26282	0.08188		0.41	0.04044		0.41	-0.85155		0.0808	-34.898		4.1	0.83788	0.52611	0.14756	0.0903	0.08765
	0.41	-0.27946	0.07872		0.411	0.04076		0.411	-0.81795		0.081	-34.2484		4.11	0.83575	0.52662	0.14825	0.09072	0.08853
	0.411	-0.29471	0.07577		0.412	0.0411		0.412	-0.77944		0.0812	-33.6915		4.12	0.82996	0.52702	0.14897	0.09105	0.08834
	0.412	-0.30848	0.07311		0.413	0.04147		0.413	-0.7368		0.0814	-33.1811		4.13	0.83391	0.52748	0.14919	0.0913	0.08816
	0.413	-0.32059	0.07083		0.414	0.04186		0.414	-0.69092		0.0816	-32.6706		4.14	0.83885	0.52731	0.14935	0.09176	0.08865
	0.414	-0.33078	0.06901		0.415	0.04227		0.415	-0.64269		0.0818	-32.3458		4.15	0.8431	0.52745	0.14966	0.09258	0.08859
	0.415	-0.33871	0.06776		0.416	0.0427		0.416	-0.59303		0.082	-31.7425		4.16	0.84144	0.52766	0.14946	0.09247	0.08845
	0.416	-0.34398	0.06717		0.417	0.04314		0.417	-0.54284		0.0822	-31.1856		4.17	0.84079	0.52804	0.14939	0.09236	0.08853
	0.417	-0.34613	0.06733		0.418	0.04358		0.418	-0.49301		0.0824	-30.8144		4.18	0.84397	0.52888	0.14952	0.09335	0.08848
	0.418	-0.34471	0.06833		0.419	0.04403		0.419	-0.44434		0.0826	-30.3503		4.19	0.84183	0.5292	0.14942	0.09339	0.08863
	0.419	-0.33929	0.07022		0.42	0.04448		0.42	-0.39758		0.0828	-29.8863		4.2	0.84968	0.53119	0.14971	0.09313	0.08872
	0.42	-0.32954	0.07303		0.421	0.04492		0.421	-0.35339		0.083	-29.4687		4.21	0.85859	0.53517	0.15044	0.09337	0.08874
	0.421	-0.31525	0.07676		0.422	0.04534		0.422	-0.31231		0.0832	-29.051		4.22	0.85561	0.53829	0.15106	0.09347	0.08905
	0.422	-0.29636	0.08137		0.423	0.04574		0.423	-0.27478		0.0834	-28.7726		4.23	0.85588	0.54008	0.15162	0.09392	0.0894
	0.423	-0.27302	0.08677		0.424	0.04613		0.424	-0.24111		0.0836	-28.1693		4.24	0.8647	0.54149	0.15245	0.09336	0.08924
	0.424	-0.24559	0.09285		0.425	0.04648		0.425	-0.21151		0.0838	-27.7981		4.25	0.86491	0.54317	0.15283	0.0921	0.08892
	0.425	-0.21463	0.09944		0.426	0.04678		0.426	-0.18606		0.084	-27.4268		4.26	0.86288	0.54368	0.15295	0.09184	0.08886
	0.426	-0.18089	0.10635		0.427	0.04706		0.427	-0.16472		0.0842	-27.1484		4.27	0.86473	0.5438	0.15355	0.09256	0.08889
	0.427	-0.14529	0.11338		0.428	0.04728		0.428	-0.14735		0.0844	-26.5916		4.28	0.87061	0.54418	0.15342	0.09356	0.08895
	0.428	-0.10886	0.12031		0.429	0.04746		0.429	-0.13371		0.0846	-26.3131		4.29	0.87005	0.54441	0.15312	0.09445	0.08917
	0.429	-0.07269	0.12692		0.43	0.04759		0.43	-0.12346		0.0848	-25.8955		4.3	0.86644	0.54432	0.15316	0.09446	0.0894
	0.43	-0.03789	0.133		0.431	0.04767		0.431	-0.11622		0.085	-25.617		4.31	0.87213	0.54395	0.15292	0.09437	0.09033
	0.431	-0.00548	0.13837		0.432	0.0477		0.432	-0.11153		0.0852	-25.153		4.32	0.87576	0.54381	0.15358	0.0951	0.09108
	0.432	0.02363	0.14288		0.433	0.04768		0.433	-0.10889		0.0854	-24.8282		4.33	0.87645	0.5431	0.15457	0.09482	0.09064
	0.433	0.04867	0.14644		0.434	0.04763		0.434	-0.10778		0.0856	-24.4105		4.34	0.87401	0.54384	0.15544	0.09435	0.09044
	0.434	0.06911	0.14897		0.435	0.04754		0.435	-0.10768		0.0858	-24.2249		4.35	0.87973	0.54585	0.15589	0.09436	0.09098
	0.435	0.08462	0.15045		0.436	0.04741		0.436	-0.10806		0.086	-23.9465		4.36	0.88486	0.54731	0.15593	0.09375	0.09165
	0.436	0.0951	0.15092		0.437	0.04727		0.437	-0.10842		0.0862	-23.5752		4.37	0.88562	0.5481	0.15621	0.09348	0.0911
	0.437	0.10065	0.15041		0.438	0.04711		0.438	-0.10831		0.0864	-23.3432		4.38	0.88786	0.54845	0.15658	0.09333	0.09113
	0.438	0.10156	0.14903		0.439	0.04694		0.439	-0.10731		0.0866	-22.9256		4.39	0.88083	0.54873	0.15688	0.09352	0.09168
	0.439	0.09824	0.14688		0.44	0.04679		0.44	-0.10508		0.0868	-22.7399		4.4	0.87741	0.54898	0.15689	0.09422	0.0915
	0.44	0.09118	0.14406		0.441	0.04664		0.441	-0.10134		0.087	-22.3687		4.41	0.8853	0.54971	0.15692	0.09524	0.09122
	0.441	0.08093	0.14069		0.442	0.04652		0.442	-0.09587		0.0872	-21.9975		4.42	0.89065	0.54956	0.15713	0.09529	0.09094
	0.442	0.06799	0.13688		0.443	0.04643		0.443	-0.08856		0.0874	-21.8118		4.43	0.89334	0.54914	0.15745	0.09531	0.09128
	0.443	0.05282	0.13272		0.444	0.04639		0.444	-0.07936		0.0876	-21.6726		4.44	0.9009	0.54957	0.15835	0.09609	0.09123
	0.444	0.03577	0.12827		0.445	0.04639		0.445	-0.06831		0.0878	-21.1622		4.45	0.9029	0.55011	0.15912	0.09575	0.09174
	0.445	0.01708	0.1236		0.446	0.04644		0.446	-0.05553		0.088	-20.8373		4.46	0.89516	0.54971	0.15947	0.09577	0.09251
	0.446	-0.00309	0.11875		0.447	0.04655		0.447	-0.04121		0.0882	-20.6053		4.47	0.89706	0.5494	0.16017	0.09607	0.09284
	0.447	-0.02471	0.11376		0.448	0.04673		0.448	-0.02561		0.0884	-20.3733		4.48	0.90354	0.55096	0.16054	0.09548	0.09265
	0.448	-0.04776	0.10866		0.449	0.04696		0.449	-0.00904		0.0886	-20.0949		4.49	0.90558	0.55309	0.161	0.09564	0.09206
	0.449	-0.07229	0.10349		0.45	0.04724		0.45	0.00813		0.0888	-19.6308		4.5	0.90309	0.55425	0.16119	0.09621	0.09246
	0.45	-0.09827	0.09831		0.451	0.04759		0.451	0.02551		0.089	-19.4452		4.51	0.90658	0.55522	0.1611	0.09664	0.09264
	0.451	-0.12562	0.0932		0.452	0.04797		0.452	0.04267		0.0892	-19.1668		4.52	0.91513	0.55601	0.16106	0.09666	0.09275
	0.452	-0.15411	0.08826		0.453	0.04841		0.453	0.05918		0.0894	-18.8883		4.53	0.91395	0.55608	0.16101	0.09644	0.09278
	0.453	-0.18336	0.08364		0.454	0.04886		0.454	0.0746		0.0896	-18.5635		4.54	0.91206	0.55657	0.16142	0.09673	0.09214
	0.454	-0.2128	0.07947		0.455	0.04934		0.455	0.08852		0.0898	-18.1922		4.55	0.91161	0.55818	0.1615	0.09726	0.09197
	0.455	-0.24169	0.07595		0.456	0.04982		0.456	0.10054		0.09	-17.9138		4.56	0.91352	0.55962	0.16198	0.09778	0.09227
	0.456	-0.26912	0.07325		0.457	0.0503		0.457	0.11029		0.0902	-17.6818		4.57	0.91884	0.55977	0.16325	0.09833	0.0929
	0.457	-0.29406	0.07156		0.458	0.05074		0.458	0.11748		0.0904	-17.3105		4.58	0.92054	0.5601	0.16403	0.09899	0.09325
	0.458	-0.31542	0.07105		0.459	0.05116		0.459	0.12183		0.0906	-16.9857		4.59	0.91715	0.56054	0.16479	0.09903	0.0936
	0.459	-0.3321	0.07185		0.46	0.05153		0.46	0.12316		0.0908	-16.7073		4.6	0.91574	0.55973	0.16504	0.09891	0.09378
	0.46	-0.3431	0.07407		0.461	0.05184		0.461	0.12131		0.091	-16.6609		4.61	0.91833	0.56046	0.16514	0.09906	0.09403
	0.461	-0.34756	0.07772		0.462	0.05207		0.462	0.11623		0.0912	-16.1968		4.62	0.92235	0.56289	0.16528	0.09949	0.09451
	0.462	-0.34485	0.0828		0.463	0.05222		0.463	0.10792		0.0914	-15.8256		4.63	0.91991	0.56408	0.16519	0.09946	0.09441
	0.463	0.04283	0.30596		0.464	0.05228		0.464	0.09644		0.0916	-15.5008		4.64	0.92039	0.56451	0.16524	0.09906	0.09431
	0.464	0.01949	0.29375		0.465	0.05223		0.465	0.08193		0.0918	-15.4543		4.65	0.92824	0.56444	0.16516	0.09906	0.09418
	0.465	-0.00382	0.28425		0.466	0.05207		0.466	0.06459		0.092	-15.0831		4.66	0.93884	0.56393	0.16548	0.09857	0.09365
	0.466	-0.02587	0.27812		0.467	0.05182		0.467	0.04467		0.0922	-14.6655		4.67	0.93759	0.56358	0.16625	0.09835	0.09411
	0.467	-0.04545	0.27589		0.468	0.05145		0.468	0.02247		0.0924	-14.2942		4.68	0.93585	0.56345	0.16729	0.09886	0.0947
	0.468	-0.06139	0.2779		0.469	0.05099		0.469	-0.00165		0.0926	-14.2014		4.69	0.94847	0.56312	0.16841	0.09999	0.09425
	0.469	-0.07267	0.28431		0.47	0.05042		0.47	-0.02734		0.0928	-13.923		4.7	0.9508	0.56339	0.16904	0.10086	0.09429
	0.47	-0.07848	0.29507		0.471	0.04977		0.471	-0.05417		0.093	-13.5982		4.71	0.94535	0.56389	0.16938	0.10153	0.09452
	0.471	-0.07828	0.30992		0.472	0.04903		0.472	-0.08177		0.0932	-13.1805		4.72	0.9419	0.56421	0.16955	0.10185	0.09518
	0.472	-0.07191	0.3284		0.473	0.04823		0.473	-0.1097		0.0934	-13.0413		4.73	0.94112	0.56465	0.1693	0.10115	0.09589
	0.473	-0.05955	0.34983		0.474	0.04738		0.474	-0.13756		0.0936	-12.8093		4.74	0.93979	0.56514	0.16905	0.10137	0.0958
	0.474	-0.04183	0.37342		0.475	0.04648		0.475	-0.165		0.0938	-12.438		4.75	0.93943	0.56722	0.16879	0.10145	0.09535
	0.475	-0.0197	0.39821		0.476	0.04557		0.476	-0.19166		0.094	-12.1596		4.76	0.94561	0.56966	0.16879	0.10114	0.09578
	0.476	0.00552	0.4232		0.477	0.04465		0.477	-0.21722		0.0942	-12.0204		4.77	0.94556	0.57152	0.16869	0.10144	0.0966
	0.477	0.03229	0.44735		0.478	0.04373		0.478	-0.24144		0.0944	-11.8812		4.78	0.94337	0.57272	0.16885	0.10113	0.09646
	0.478	0.05891	0.46962		0.479	0.04285		0.479	-0.2641		0.0946	-11.3707		4.79	0.9438	0.57301	0.16989	0.10139	0.0961
	0.479	0.08365	0.4891		0.48	0.04201		0.48	-0.28506		0.0948	-11.1387		4.8	0.95496	0.57336	0.17094	0.10179	0.09642
	0.48	0.1049	0.50497		0.481	0.04121		0.481	-0.30422		0.095	-10.9531		4.81	0.96766	0.57328	0.17156	0.10131	0.09669
	0.481	0.12127	0.5166		0.482	0.04049		0.482	-0.32156		0.0952	-10.8139		4.82	0.96268	0.57354	0.17213	0.102	0.09664
	0.482	0.13169	0.52357		0.483	0.03985		0.483	-0.3371		0.0954	-10.5354		4.83	0.95898	0.57408	0.17266	0.10274	0.09658
	0.483	0.13556	0.52572		0.484	0.03928		0.484	-0.35092		0.0956	-10.3034		4.84	0.96144	0.57408	0.17266	0.10335	0.09648
	0.484	0.13273	0.52309		0.485	0.03881		0.485	-0.36314		0.0958	-10.257		4.85	0.96345	0.57415	0.17295	0.10368	0.09669
	0.485	0.1236	0.51602		0.486	0.03843		0.486	-0.37391		0.096	-9.97856		4.86	0.96518	0.57403	0.1736	0.10374	0.09661
	0.486	0.10904	0.50505		0.487	0.03814		0.487	-0.38343		0.0962	-9.74654		4.87	0.96321	0.57391	0.17341	0.10381	0.09698
	0.487	0.09037	0.49092		0.488	0.03795		0.488	-0.39189		0.0964	-9.65373		4.88	0.96199	0.57499	0.17311	0.10416	0.09748
	0.488	0.06926	0.47456		0.489	0.03784		0.489	-0.3995		0.0966	-9.4217		4.89	0.96307	0.57753	0.17323	0.10401	0.09727
	0.489	0.04762	0.45699		0.49	0.03782		0.49	-0.40646		0.0968	-9.3753		4.9	0.96459	0.58077	0.17376	0.10357	0.09745
	0.49	0.02743	0.43929		0.491	0.03786		0.491	-0.41295		0.097	-9.14327		4.91	0.9699	0.5835	0.17466	0.10373	0.09767
	0.491	0.01063	0.42254		0.492	0.03797		0.492	-0.41911		0.0972	-9.00406		4.92	0.97863	0.58433	0.17555	0.10371	0.09782
	0.492	-0.00107	0.40774		0.493	0.03813		0.493	-0.42508		0.0974	-8.81844		4.93	0.98795	0.58472	0.17623	0.10392	0.09793
	0.493	-0.00629	0.39578		0.494	0.03833		0.494	-0.43091		0.0976	-8.81844		4.94	0.9918	0.58534	0.17632	0.10386	0.09776
	0.494	-0.00408	0.38738		0.495	0.03856		0.495	-0.43664		0.0978	-8.63282		4.95	0.99274	0.58577	0.17664	0.10366	0.09813
	0.495	0.00598	0.38306		0.496	0.0388		0.496	-0.44224		0.098	-8.40079		4.96	0.98459	0.58551	0.17699	0.10386	0.09838
	0.496	0.02377	0.3831		0.497	0.03904		0.497	-0.44763		0.0982	-8.30798		4.97	0.98631	0.58511	0.17701	0.10465	0.09901
	0.497	0.04864	0.38752		0.498	0.03928		0.498	-0.45271		0.0984	-8.40079		4.98	0.99542	0.5857	0.17754	0.10524	0.09951
	0.498	0.07945	0.39612		0.499	0.03949		0.499	-0.45729		0.0986	-8.26158		4.99	0.99304	0.58651	0.17777	0.1056	0.09939
	0.499	0.11467	0.40846		0.5	0.03968		0.5	-0.46119		0.0988	-8.12236		5	0.98897	0.58703	0.17764	0.10603	0.09943
	0.5	0.15249	0.42391		0.501	0.03983		0.501	-0.46418		0.099	-7.84393		5.01	0.99324	0.58738	0.17776	0.10573	0.09932
	0.501	0.19095	0.44168		0.502	0.03994		0.502	-0.46602		0.0992	-7.98315		5.02	1.00034	0.58929	0.17837	0.10627	0.09987
	0.502	0.22809	0.46086		0.503	0.04001		0.503	-0.46646		0.0994	-7.98315		5.03	1.00257	0.59225	0.17939	0.10659	0.10028
	0.503	0.26208	0.4805		0.504	0.04004		0.504	-0.46525		0.0996	-7.89034		5.04	1.00573	0.59447	0.17996	0.10579	0.0999
	0.504	0.29135	0.49963		0.505	0.04002		0.505	-0.46217		0.0998	-7.84393		5.05	1.00553	0.59574	0.18063	0.10571	0.1001
	0.505	0.31466	0.51734		0.506	0.03995		0.506	-0.457		0.1	-7.61191		5.06	0.99559	0.59584	0.18113	0.10533	0.10051
	0.506	0.33121	0.53281		0.507	0.03986		0.507	-0.4496		0.1002	-7.84393		5.07	0.99592	0.59597	0.18077	0.10548	0.10039
	0.507	0.34062	0.54535		0.508	0.03972		0.508	-0.4398		0.1004	-7.70472		5.08	1.00796	0.59581	0.18064	0.10577	0.10047
	0.508	0.34295	0.55447		0.509	0.03956		0.509	-0.42756		0.1006	-7.61191		5.09	1.00783	0.59568	0.18112	0.10555	0.10062
	0.509	0.33868	0.55984		0.51	0.03939		0.51	-0.41284		0.1008	-7.5191		5.1	1.00551	0.59612	0.18117	0.10608	0.10115
	0.51	0.3286	0.56135		0.511	0.03921		0.511	-0.3957		0.101	-7.70472		5.11	1.01264	0.5963	0.18116	0.1074	0.10178
	0.511	0.31373	0.55907		0.512	0.03902		0.512	-0.37623		0.1012	-7.70472		5.12	1.01261	0.59605	0.18131	0.10762	0.10177
	0.512	0.29525	0.55329		0.513	0.03886		0.513	-0.35461		0.1014	-7.70472		5.13	1.01095	0.59563	0.18147	0.1076	0.10147
	0.513	0.27439	0.54442		0.514	0.0387		0.514	-0.33107		0.1016	-7.61191		5.14	1.01624	0.59527	0.18222	0.10811	0.10207
	0.514	0.25231	0.53304		0.515	0.03858		0.515	-0.30591		0.1018	-7.5655		5.15	1.01964	0.59588	0.18303	0.10793	0.10292
	0.515	0.23006	0.5198		0.516	0.03848		0.516	-0.27947		0.102	-7.70472		5.16	1.02289	0.59781	0.18373	0.10766	0.10267
	0.516	0.20849	0.5054		0.517	0.03843		0.517	-0.25217		0.1022	-7.79753		5.17	1.02328	0.60006	0.18443	0.1076	0.10209
	0.517	0.18825	0.49058		0.518	0.03842		0.518	-0.22444		0.1024	-7.61191		5.18	1.02704	0.60213	0.1845	0.10792	0.10207
	0.518	0.16976	0.47602		0.519	0.03846		0.519	-0.19677		0.1026	-7.61191		5.19	1.02925	0.6044	0.18452	0.10822	0.10188
	0.519	0.15323	0.46233		0.52	0.03854		0.52	-0.16966		0.1028	-7.84393		5.2	1.02477	0.60578	0.18504	0.10789	0.10188
	0.52	0.13871	0.45002		0.521	0.03866		0.521	-0.14362		0.103	-7.79753		5.21	1.02612	0.6057	0.18485	0.10828	0.10184
	0.521	0.1261	0.43946		0.522	0.03884		0.522	-0.11918		0.1032	-7.61191		5.22	1.03273	0.60584	0.18455	0.10919	0.10257
	0.522	0.11524	0.43087		0.523	0.03906		0.523	-0.09683		0.1034	-7.65831		5.23	1.02965	0.6062	0.18492	0.10895	0.1023
	0.523	0.10594	0.42431		0.524	0.03931		0.524	-0.07704		0.1036	-7.79753		5.24	1.02542	0.60616	0.18518	0.10893	0.10329
	0.524	0.09802	0.41965		0.525	0.0396		0.525	-0.06023		0.1038	-7.84393		5.25	1.02499	0.60623	0.18566	0.10992	0.10796
	0.525	0.09131	0.4166		0.526	0.03991		0.526	-0.04676		0.104	-7.75112		5.26	1.03175	0.6067	0.18631	0.11031	0.10949
	0.526	0.08572	0.41476		0.527	0.04025		0.527	-0.03693		0.1042	-7.75112		5.27	1.03749	0.60663	0.18699	0.10989	0.10969
	0.527	0.08118	0.41356		0.528	0.0406		0.528	-0.03094		0.1044	-7.84393		5.28	1.04138	0.60599	0.18826	0.10942	0.11054
	0.528	0.07763	0.4124		0.529	0.04096		0.529	-0.0289		0.1046	-7.79753		5.29	1.04672	0.60627	0.18921	0.10969	0.11034
	0.529	0.07503	0.41059		0.53	0.04132		0.53	-0.03081		0.1048	-7.79753		5.3	1.04848	0.60895	0.18958	0.11022	0.11064
	0.53	0.07324	0.40748		0.531	0.04167		0.531	-0.03658		0.105	-7.84393		5.31	1.04791	0.61195	0.18945	0.11025	0.11091
	0.531	0.07207	0.40244		0.532	0.04202		0.532	-0.04598		0.1052	-8.07596		5.32	1.046	0.61339	0.18931	0.11039	0.11054
	0.532	0.0712	0.39496		0.533	0.04237		0.533	-0.05872		0.1054	-7.75112		5.33	1.04661	0.6146	0.18977	0.10993	0.11026
	0.533	0.07021	0.38466		0.534	0.0427		0.534	-0.07435		0.1056	-7.75112		5.34	1.04454	0.61631	0.19001	0.10943	0.11012
	0.534	0.06855	0.37135		0.535	0.04302		0.535	-0.09239		0.1058	-7.70472		5.35	1.04913	0.61712	0.19035	0.11	0.11039
	0.535	0.06559	0.35504		0.536	0.04333		0.536	-0.11224		0.106	-7.70472		5.36	1.05417	0.61779	0.19088	0.1098	0.11083
	0.536	0.06068	0.33599		0.537	0.04363		0.537	-0.13326		0.1062	-7.84393		5.37	1.05242	0.61816	0.1913	0.10953	0.11133
	0.537	0.0532	0.31468		0.538	0.04392		0.538	-0.15478		0.1064	-7.61191		5.38	1.05321	0.61845	0.19262	0.11048	0.11155
	0.538	0.04266	0.29186		0.539	0.04421		0.539	-0.17608		0.1066	-7.65831		5.39	1.05249	0.61902	0.19373	0.11112	0.11152
	0.539	0.02877	0.26847		0.54	0.04448		0.54	-0.19647		0.1068	-7.70472		5.4	1.05789	0.61914	0.19377	0.11101	0.11176
	0.54	0.01152	0.24564		0.541	0.04478		0.541	-0.21527		0.107	-7.65831		5.41	1.06457	0.61934	0.19375	0.11101	0.11237
	0.541	-0.00877	0.22461		0.542	0.04506		0.542	-0.23186		0.1072	-7.61191		5.42	1.06046	0.61969	0.19401	0.11171	0.11226
	0.542	-0.03137	0.20672		0.543	0.04536		0.543	-0.24564		0.1074	-7.37988		5.43	1.06603	0.62093	0.19444	0.11215	0.1118
	0.543	-0.05519	0.19328		0.544	0.04566		0.544	-0.25615		0.1076	-7.47269		5.44	1.07567	0.62329	0.19455	0.1117	0.11186
	0.544	-0.07879	0.18553		0.545	0.04598		0.545	-0.26296		0.1078	-7.5191		5.45	1.07437	0.62565	0.19422	0.11123	0.11201
	0.545	-0.10044	0.18455		0.546	0.04631		0.546	-0.26579		0.108	-7.33348		5.46	1.07008	0.62651	0.19408	0.11118	0.1119
	0.546	-0.11828	0.19119		0.547	0.04665		0.547	-0.26443		0.1082	-7.19426		5.47	1.07061	0.62762	0.19472	0.11153	0.11162
	0.547	-0.13037	0.206		0.548	0.047		0.548	-0.2588		0.1084	-7.19426		5.48	1.06717	0.62926	0.19517	0.11221	0.11192
	0.548	-0.13493	0.22918		0.549	0.04736		0.549	-0.24892		0.1086	-7.19426		5.49	1.06217	0.6299	0.19583	0.11229	0.11213
	0.549	-0.13045	0.26052		0.55	0.0477		0.55	-0.23491		0.1088	-7.10146		5.5	1.06541	0.63033	0.19696	0.1122	0.11199
	0.55	-0.1159	0.29946		0.551	0.04806		0.551	-0.21698		0.109	-6.91583		5.51	1.07634	0.6306	0.19711	0.11233	0.11218
	0.551	-0.09079	0.345		0.552	0.0484		0.552	-0.19544		0.1092	-6.82302		5.52	1.09126	0.63064	0.19753	0.11267	0.1123
	0.552	-0.05532	0.39581		0.553	0.04871		0.553	-0.17065		0.1094	-6.82302		5.53	1.09459	0.63038	0.19809	0.11313	0.11227
	0.553	-0.01041	0.45025		0.554	0.049		0.554	-0.14305		0.1096	-6.73021		5.54	1.08838	0.62951	0.19813	0.11325	0.11263
	0.554	0.04229	0.50644		0.555	0.04927		0.555	-0.11314		0.1098	-6.54459		5.55	1.08748	0.62894	0.19863	0.11387	0.11296
	0.555	0.1005	0.56235		0.556	0.04949		0.556	-0.08143		0.11	-6.31257		5.56	1.08876	0.62946	0.19883	0.11425	0.11276
	0.556	0.16141	0.61595		0.557	0.04967		0.557	-0.04848		0.1102	-6.40538		5.57	1.09168	0.63164	0.19865	0.11433	0.1128
	0.557	0.22185	0.66523		0.558	0.04979		0.558	-0.01486		0.1104	-6.17335		5.58	1.09232	0.63406	0.19833	0.11392	0.11338
	0.558	0.27849	0.70838		0.559	0.04986		0.559	0.01885		0.1106	-6.17335		5.59	1.09269	0.6351	0.19822	0.11352	0.11336
	0.559	0.32811	0.74384		0.56	0.04986		0.56	0.05208		0.1108	-5.98773		5.6	1.09678	0.63575	0.19901	0.11389	0.11285
	0.56	0.36778	0.77039		0.561	0.04981		0.561	0.08427		0.111	-6.03414		5.61	1.09276	0.63686	0.20043	0.11344	0.11297
	0.561	0.3951	0.78722		0.562	0.0497		0.562	0.11489		0.1112	-5.80212		5.62	1.08897	0.63772	0.20128	0.11337	0.11322
	0.562	0.40839	0.79393		0.563	0.04954		0.563	0.14343		0.1114	-5.6629		5.63	1.09521	0.63837	0.202	0.11365	0.11315
	0.563	0.4068	0.79059		0.564	0.04933		0.564	0.16943		0.1116	-5.38447		5.64	1.1054	0.63877	0.20242	0.11395	0.11377
	0.564	0.39038	0.77766		0.565	0.04908		0.565	0.19249		0.1118	-5.43088		5.65	1.10989	0.63958	0.20216	0.11466	0.11403
	0.565	0.36007	0.75597		0.566	0.04879		0.566	0.21227		0.112	-5.33807		5.66	1.10979	0.64023	0.20258	0.11538	0.11365
	0.566	0.31761	0.72669		0.567	0.04849		0.567	0.2285		0.1122	-5.19885		5.67	1.111	0.63994	0.20307	0.11579	0.11358
	0.567	0.26542	0.69115		0.568	0.04817		0.568	0.24099		0.1124	-5.01323		5.68	1.10637	0.63995	0.20314	0.11566	0.11389
	0.568	0.2064	0.65084		0.569	0.04785		0.569	0.24964		0.1126	-4.82761		5.69	1.1027	0.6399	0.20343	0.11625	0.11401
	0.569	0.14367	0.60726		0.57	0.04755		0.57	0.25446		0.1128	-5.01323		5.7	1.10776	0.64051	0.20317	0.11672	0.1136
	0.57	0.08033	0.56183		0.571	0.04727		0.571	0.25556		0.113	-4.82761		5.71	1.10765	0.64271	0.20265	0.11613	0.11386
	0.571	0.01922	0.51581		0.572	0.04704		0.572	0.25314		0.1132	-4.54918		5.72	1.10881	0.64511	0.20316	0.11636	0.11471
	0.572	-0.03729	0.47024		0.573	0.04685		0.573	0.24751		0.1134	-4.36356		5.73	1.10172	0.6468	0.20415	0.11694	0.11466
	0.573	-0.08751	0.42591		0.574	0.04672		0.574	0.23907		0.1136	-4.40997		5.74	1.09633	0.64867	0.2048	0.11669	0.11424
	0.574	-0.1305	0.38331		0.575	0.04666		0.575	0.22831		0.1138	-4.36356		5.75	1.10766	0.65007	0.20528	0.11622	0.11463
	0.575	-0.16612	0.34266		0.576	0.04666		0.576	0.21578		0.114	-4.17794		5.76	1.11031	0.65079	0.20586	0.11617	0.11516
	0.576	-0.195	0.30394		0.577	0.04675		0.577	0.2021		0.1142	-3.99232		5.77	1.11329	0.65153	0.20606	0.11611	0.11494
	0.577	-0.2184	0.26695		0.578	0.04691		0.578	0.18789		0.1144	-3.94592		5.78	1.11834	0.65197	0.20583	0.11556	0.11449
	0.578	-0.23808	0.23136		0.579	0.04715		0.579	0.17381		0.1146	-4.03873		5.79	1.12178	0.65172	0.20619	0.1161	0.11444
	0.579	-0.25602	0.19679		0.58	0.04746		0.58	0.16047		0.1148	-3.71389		5.8	1.12584	0.65152	0.20665	0.11686	0.11468
	0.58	-0.27424	0.16294		0.581	0.04783		0.581	0.1485		0.115	-3.7603		5.81	1.1218	0.65203	0.20684	0.117	0.11508
	0.581	-0.2945	0.12956		0.582	0.04826		0.582	0.1384		0.1152	-3.57468		5.82	1.12233	0.65243	0.20648	0.11755	0.11524
	0.582	-0.31811	0.09662		0.583	0.04874		0.583	0.13065		0.1154	-3.66749		5.83	1.1243	0.65318	0.20625	0.11764	0.11496
	0.583	-0.34575	0.06426		0.584	0.04924		0.584	0.12561		0.1156	-3.57468		5.84	1.12788	0.65534	0.20705	0.11744	0.115
	0.584	-0.37738	0.03288		0.585	0.04978		0.585	0.12353		0.1158	-3.48187		5.85	1.13083	0.65798	0.20805	0.11774	0.11525
	0.585	-0.41215	0.00307		0.586	0.05032		0.586	0.12458		0.116	-3.38906		5.86	1.13015	0.66015	0.20885	0.11757	0.11548
	0.586	-0.44853	-0.02439		0.587	0.05084		0.587	0.1288		0.1162	-3.43546		5.87	1.13489	0.66146	0.20929	0.11747	0.11559
	0.587	-0.48435	-0.04858		0.588	0.05136		0.588	0.13613		0.1164	-3.38906		5.88	1.14164	0.66215	0.20969	0.11731	0.11564
	0.588	-0.51707	-0.06855		0.589	0.05183		0.589	0.14643		0.1166	-3.20344		5.89	1.14745	0.66296	0.20975	0.11725	0.11606
	0.589	-0.54398	-0.08335		0.59	0.05227		0.59	0.15943		0.1168	-3.24984		5.9	1.14718	0.66302	0.20961	0.11762	0.11633
	0.59	-0.56249	-0.09217		0.591	0.05264		0.591	0.17485		0.117	-3.43546		5.91	1.14224	0.66266	0.20934	0.11768	0.11622
	0.591	-0.57039	-0.09441		0.592	0.05296		0.592	0.19232		0.1172	-3.34265		5.92	1.14332	0.66326	0.20935	0.11836	0.11625
	0.592	-0.56611	-0.08972		0.593	0.05319		0.593	0.21142		0.1174	-3.24984		5.93	1.14672	0.66369	0.20955	0.11939	0.11655
	0.593	-0.54891	-0.07808		0.594	0.05336		0.594	0.23172		0.1176	-3.29625		5.94	1.14546	0.66324	0.20937	0.11922	0.11685
	0.594	-0.51901	-0.05985		0.595	0.05344		0.595	0.25277		0.1178	-3.48187		5.95	1.1423	0.66263	0.21015	0.11915	0.11728
	0.595	-0.47762	-0.03572		0.596	0.05344		0.596	0.27412		0.118	-3.52827		5.96	1.14799	0.66257	0.21142	0.11944	0.11781
	0.596	-0.4269	-0.00672		0.597	0.05337		0.597	0.29529		0.1182	-3.43546		5.97	1.15611	0.66393	0.21208	0.11968	0.11747
	0.597	-0.36981	0.02585		0.598	0.05322		0.598	0.31583		0.1184	-3.48187		5.98	1.15219	0.6664	0.2126	0.11996	0.1169
	0.598	-0.30985	0.0605		0.599	0.053		0.599	0.33527		0.1186	-3.7603		5.99	1.1537	0.6686	0.21283	0.11957	0.11694
	0.599	-0.25083	0.09563		0.6	0.05273		0.6	0.35316		0.1188	-3.85311		6	1.16189	0.67037	0.21319	0.11932	0.11676
	0.6	-0.19652	0.12966		0.601	0.0524		0.601	0.36903		0.119	-3.7603		6.01	1.16339	0.67173	0.21355	0.11888	0.1166
	0.601	-0.15032	0.16112		0.602	0.05202		0.602	0.38242		0.1192	-3.7603		6.02	1.15535	0.67192	0.21362	0.11886	0.11652
	0.602	-0.11496	0.18874		0.603	0.05161		0.603	0.39286		0.1194	-3.94592		6.03	1.15427	0.67123	0.21358	0.1194	0.11676
	0.603	-0.09226	0.21155		0.604	0.05119		0.604	0.39992		0.1196	-4.13154		6.04	1.15771	0.67065	0.21342	0.12033	0.11717
	0.604	-0.08292	0.22893		0.605	0.05074		0.605	0.40314		0.1198	-4.17794		6.05	1.1599	0.67028	0.21392	0.12061	0.11761
	0.605	-0.08651	0.24066		0.606	0.0503		0.606	0.40211		0.12	-3.99232		6.06	1.15558	0.67	0.21447	0.12045	0.118
	0.606	-0.10142	0.24691		0.607	0.04988		0.607	0.39648		0.1202	-4.13154		6.07	1.1515	0.66971	0.21478	0.12134	0.11807
	0.607	-0.12507	0.2482		0.608	0.04947		0.608	0.38594		0.1204	-4.08513		6.08	1.16058	0.66867	0.21535	0.12125	0.11857
	0.608	-0.15405	0.24537		0.609	0.0491		0.609	0.37027		0.1206	-4.17794		6.09	1.16476	0.66799	0.21607	0.12146	0.11846
	0.609	-0.18452	0.2395		0.61	0.04876		0.61	0.34935		0.1208	-4.17794		6.1	1.16578	0.66815	0.21676	0.12215	0.11758
	0.61	-0.21246	0.23181		0.611	0.04848		0.611	0.32321		0.121	-4.13154		6.11	1.16765	0.66977	0.21718	0.12221	0.11749
	0.611	-0.23411	0.22355		0.612	0.04825		0.612	0.29199		0.1212	-4.17794		6.12	1.1717	0.67251	0.21746	0.12274	0.11796
	0.612	-0.24627	0.21592		0.613	0.04808		0.613	0.25598		0.1214	-4.03873		6.13	1.17378	0.67483	0.21747	0.1225	0.11835
	0.613	-0.24661	0.20999		0.614	0.04797		0.614	0.21564		0.1216	-3.99232		6.14	1.1785	0.67607	0.21757	0.12242	0.11881
	0.614	-0.2339	0.20659		0.615	0.04794		0.615	0.17158		0.1218	-4.45637		6.15	1.1843	0.67657	0.21804	0.12295	0.11902
	0.615	-0.20806	0.20628		0.616	0.04797		0.616	0.12452		0.122	-4.45637		6.16	1.18509	0.67741	0.2182	0.12359	0.11896
	0.616	-0.17023	0.20933		0.617	0.04807		0.617	0.07532		0.1222	-3.94592		6.17	1.18569	0.67768	0.21811	0.12374	0.11903
	0.617	-0.12262	0.2157		0.618	0.04825		0.618	0.02488		0.1224	-3.71389		6.18	1.18358	0.67796	0.21824	0.12373	0.11902
	0.618	-0.06828	0.22509		0.619	0.0485		0.619	-0.02584		0.1226	-4.03873		6.19	1.18434	0.6781	0.21868	0.12393	0.11933
	0.619	-0.01081	0.237		0.62	0.04881		0.62	-0.07587		0.1228	-5.24525		6.2	1.19061	0.67769	0.21945	0.12432	0.12031
	0.62	0.0092	0.25075		0.621	0.04918		0.621	-0.1243		0.123	-6.591		6.21	1.1933	0.67755	0.22047	0.12533	0.12029
	0.621	0.01971	0.2656		0.622	0.04962		0.622	-0.17031		0.1232	-8.63282		6.22	1.19101	0.67809	0.22097	0.1254	0.11962
	0.622	0.02876	0.28082		0.623	0.0501		0.623	-0.21319		0.1234	-11.1851		6.23	1.19312	0.67825	0.2209	0.12542	0.11967
	0.623	0.03592	0.29574		0.624	0.05064		0.624	-0.25239		0.1236	-14.2014		6.24	1.19444	0.67849	0.22099	0.12578	0.11964
	0.624	0.04096	0.30984		0.625	0.05121		0.625	-0.28754		0.1238	-17.6354		6.25	1.19837	0.67992	0.22142	0.12609	0.11938
	0.625	0.04392	0.32278		0.626	0.05182		0.626	-0.31842		0.124	-21.2086		6.26	1.20031	0.68235	0.22141	0.12618	0.11929
	0.626	0.04506	0.33443		0.627	0.05244		0.627	-0.345		0.1242	-25.1066		6.27	1.1951	0.68431	0.22133	0.12591	0.12001
	0.627	0.04484	0.34481		0.628	0.05308		0.628	-0.36741		0.1244	-29.283		6.28	1.19264	0.68535	0.22154	0.12635	0.12035
	0.628	0.0439	0.35417		0.629	0.05372		0.629	-0.3859		0.1246	-32.5314		6.29	1.19235	0.68683	0.22191	0.12637	0.11974
	0.629	0.04297	0.36283		0.63	0.05435		0.63	-0.40078		0.1248	-35.0373		6.3	1.19136	0.68764	0.22263	0.12613	0.1195
	0.63	0.04278	0.37121		0.631	0.05496		0.631	-0.41245		0.125	-36.9399		6.31	1.19601	0.68774	0.22314	0.12607	0.11985
	0.631	0.044	0.37972		0.632	0.05554		0.632	-0.42129		0.1252	-38.8425		6.32	1.2014	0.68823	0.22389	0.12573	0.1201
	0.632	0.04714	0.3887		0.633	0.05609		0.633	-0.42763		0.1254	-40.2346		6.33	1.19684	0.6885	0.22474	0.12608	0.12004
	0.633	0.0525	0.39837		0.634	0.05658		0.634	-0.43176		0.1256	-41.0235		6.34	1.19904	0.68852	0.22535	0.12727	0.12027
	0.634	0.0601	0.40879		0.635	0.05703		0.635	-0.43385		0.1258	-41.9052		6.35	1.20564	0.68894	0.22599	0.12822	0.12073
	0.635	0.06969	0.41983		0.636	0.0574		0.636	-0.43398		0.126	-42.3692		6.36	1.19938	0.68922	0.22621	0.12725	0.12122
	0.636	0.08074	0.43118		0.637	0.05772		0.637	-0.43212		0.1262	-43.0653		6.37	1.19931	0.68945	0.22563	0.12667	0.12061
	0.637	0.09248	0.44234		0.638	0.05796		0.638	-0.42818		0.1264	-43.2973		6.38	1.20386	0.69107	0.22539	0.12722	0.1202
	0.638	0.10398	0.4527		0.639	0.05814		0.639	-0.42198		0.1266	-43.2973		6.39	1.20307	0.69471	0.22556	0.12744	0.12101
	0.639	0.11422	0.46158		0.64	0.05824		0.64	-0.41339		0.1268	-43.2509		6.4	1.20495	0.69749	0.22562	0.12822	0.1215
	0.64	0.1222	0.46832		0.641	0.05827		0.641	-0.40227		0.127	-43.2973		6.41	1.20615	0.6989	0.22565	0.1286	0.12181
	0.641	0.12704	0.47231		0.642	0.05823		0.642	-0.38862		0.1272	-43.2973		6.42	1.21073	0.6997	0.22618	0.12819	0.12143
	0.642	0.12809	0.47311		0.643	0.05814		0.643	-0.37254		0.1274	-42.9261		6.43	1.21597	0.7004	0.22736	0.12816	0.12119
	0.643	0.12501	0.47049		0.644	0.05799		0.644	-0.35433		0.1276	-42.6941		6.44	1.2143	0.70124	0.22811	0.12743	0.12138
	0.644	0.11781	0.46444		0.645	0.0578		0.645	-0.33446		0.1278	-42.2764		6.45	1.21453	0.70116	0.22898	0.12654	0.12133
	0.645	0.10689	0.45522		0.646	0.05758		0.646	-0.31363		0.128	-42.0444		6.46	1.20996	0.70059	0.22949	0.12642	0.1218
	0.646	0.09302	0.44335		0.647	0.05733		0.647	-0.29267		0.1282	-41.4875		6.47	1.20741	0.70054	0.22928	0.12703	0.12248
	0.647	0.07731	0.42954		0.648	0.05706		0.648	-0.27257		0.1284	-40.9307		6.48	1.21492	0.70109	0.22929	0.12773	0.12227
	0.648	0.06108	0.41467		0.649	0.05681		0.649	-0.25436		0.1286	-40.4202		6.49	1.2176	0.70115	0.22952	0.12812	0.12204
	0.649	0.04581	0.39968		0.65	0.05655		0.65	-0.23906		0.1288	-40.0954		6.5	1.22397	0.70097	0.22946	0.12859	0.12206
	0.65	0.03294	0.38549		0.651	0.05632		0.651	-0.22756		0.129	-39.3529		6.51	1.23023	0.70158	0.2294	0.1283	0.12194
	0.651	0.02379	0.37292		0.652	0.05612		0.652	-0.22056		0.1292	-38.7032		6.52	1.22509	0.70373	0.22942	0.12826	0.12248
	0.652	0.01939	0.3626		0.653	0.05595		0.653	-0.21843		0.1294	-38.1		6.53	1.22188	0.70683	0.22951	0.12822	0.12295
	0.653	0.0204	0.35488		0.654	0.05582		0.654	-0.22118		0.1296	-37.6359		6.54	1.22572	0.7087	0.23065	0.12852	0.12268
	0.654	0.027	0.34985		0.655	0.05575		0.655	-0.22837		0.1298	-37.0327		6.55	1.22409	0.71015	0.2318	0.12902	0.12262
	0.655	0.03886	0.34725		0.656	0.05572		0.656	-0.23912		0.13	-36.3366		6.56	1.22182	0.71155	0.23242	0.12909	0.12289
	0.656	0.05518	0.34652		0.657	0.05575		0.657	-0.25213		0.1302	-35.6869		6.57	1.22571	0.71202	0.23302	0.12897	0.12318
	0.657	0.07471	0.34688		0.658	0.05582		0.658	-0.26573		0.1304	-35.2229		6.58	1.22172	0.71226	0.23312	0.12857	0.12327
	0.658	0.09584	0.34735		0.659	0.05594		0.659	-0.27797		0.1306	-34.7124		6.59	1.22215	0.71189	0.2334	0.12863	0.1236
	0.659	0.11682	0.34689		0.66	0.05611		0.66	-0.28682		0.1308	-33.9235		6.6	1.23136	0.71198	0.23376	0.12959	0.12357
	0.66	0.13585	0.34447		0.661	0.05631		0.661	-0.29027		0.131	-33.2275		6.61	1.23133	0.71207	0.23397	0.12992	0.12323
	0.661	0.15128	0.33922		0.662	0.05654		0.662	-0.28659		0.1312	-32.717		6.62	1.23676	0.71178	0.23377	0.13023	0.12353
	0.662	0.16184	0.33052		0.663	0.0568		0.663	-0.27448		0.1314	-32.1137		6.63	1.24589	0.71194	0.23385	0.13033	0.12363
	0.663	0.16671	0.31807		0.664	0.05708		0.664	-0.25326		0.1316	-31.4177		6.64	1.2473	0.71211	0.23429	0.1302	0.124
	0.664	0.16571	0.30194		0.665	0.05737		0.665	-0.22304		0.1318	-30.6752		6.65	1.24601	0.71328	0.2348	0.13103	0.12402
	0.665	0.15932	0.28262		0.666	0.05766		0.666	-0.18479		0.132	-30.2575		6.66	1.2398	0.71613	0.23557	0.13116	0.12352
	0.666	0.1487	0.26098		0.667	0.05795		0.667	-0.1404		0.1322	-29.7007		6.67	1.23384	0.71842	0.23608	0.1311	0.12391
	0.667	0.13563	0.23819		0.668	0.05825		0.668	-0.09258		0.1324	-28.9118		6.68	1.23707	0.71996	0.23648	0.13151	0.12438
	0.668	0.12236	0.21569		0.669	0.05853		0.669	-0.04483		0.1326	-28.3549		6.69	1.24296	0.72158	0.23649	0.13172	0.12428
	0.669	0.11144	0.19503		0.67	0.0588		0.67	-0.0011		0.1328	-27.7981		6.7	1.24925	0.7224	0.23682	0.13131	0.12464
	0.67	0.10548	0.17774		0.671	0.05906		0.671	0.03442		0.133	-27.1948		6.71	1.24706	0.72306	0.23718	0.13031	0.12497
	0.671	0.10691	0.16521		0.672	0.05932		0.672	0.05772		0.1332	-26.5916		6.72	1.24117	0.72377	0.23736	0.13001	0.12456
	0.672	0.11772	0.15859		0.673	0.05957		0.673	0.06543		0.1334	-25.8491		6.73	1.24648	0.72423	0.23773	0.13052	0.12478
	0.673	0.13924	0.15862		0.674	0.05982		0.674	0.05522		0.1336	-25.3386		6.74	1.25623	0.72478	0.23773	0.13076	0.12466
	0.674	0.17194	0.16563		0.675	0.06006		0.675	0.02629		0.1338	-24.9674		6.75	1.26407	0.72457	0.23747	0.13207	0.12464
	0.675	0.2153	0.17948		0.676	0.06032		0.676	-0.02019		0.134	-24.2713		6.76	1.26724	0.72426	0.23747	0.13279	0.12532
	0.676	0.26784	0.19956		0.677	0.06059		0.677	-0.08076		0.1342	-23.668		6.77	1.26955	0.72444	0.23832	0.1329	0.12534
	0.677	0.3271	0.22486		0.678	0.06087		0.678	-0.14938		0.1344	-23.1576		6.78	1.27361	0.72434	0.23912	0.13288	0.1249
	0.678	0.38986	0.25406		0.679	0.06116		0.679	-0.21735		0.1346	-22.7863		6.79	1.27328	0.72628	0.23953	0.13219	0.12471
	0.679	0.45236	0.28566		0.68	0.06148		0.68	-0.27332		0.1348	-22.1831		6.8	1.27511	0.72942	0.24022	0.13207	0.1245
	0.68	0.51063	0.31807		0.681	0.06183		0.681	-0.30353		0.135	-21.6726		6.81	1.27265	0.73113	0.24073	0.13207	0.12465
	0.681	0.56087	0.34981		0.682	0.0622		0.682	-0.29222		0.1352	-21.2086		6.82	1.26937	0.73221	0.24127	0.13208	0.12522
	0.682	0.59983	0.37961		0.683	0.06259		0.683	-0.2222		0.1354	-20.9765		6.83	1.27047	0.73264	0.24129	0.13243	0.12523
	0.683	0.62521	0.40651		0.684	0.063		0.684	-0.07199		0.1356	-20.5125		6.84	1.27144	0.73248	0.24074	0.13245	0.12575
	0.684	0.63598	0.42992		0.685	0.06342		0.685	0.41297		0.1358	-19.9556		6.85	1.28111	0.73302	0.24079	0.13276	0.12629
	0.685	0.63266	0.44965		0.686	0.06387		0.686	1.29166		0.136	-19.4916		6.86	1.28806	0.73353	0.24114	0.13313	0.12658
	0.686	0.61743	0.4659		0.687	0.06431		0.687	2.48257		0.1362	-19.3524		6.87	1.28898	0.73391	0.24133	0.13304	0.12636
	0.687	0.59414	0.47916		0.688	0.06476		0.688	4.01311		0.1364	-18.7955		6.88	1.29175	0.7346	0.2422	0.13352	0.12622
	0.688	0.56817	0.49012		0.689	0.0652		0.689	5.90012		0.1366	-18.2386		6.89	1.29512	0.7349	0.24327	0.13375	0.12665
	0.689	0.54612	0.49955		0.69	0.06562		0.69	8.14782		0.1368	-17.821		6.9	1.29097	0.73541	0.24365	0.13357	0.12648
	0.69	0.53536	0.50814		0.691	0.06601		0.691	10.7461		0.137	-17.589		6.91	1.28562	0.73568	0.24419	0.13399	0.12674
	0.691	0.54346	0.51636		0.692	0.06637		0.692	13.6695		0.1372	-17.357		6.92	1.29051	0.73588	0.2444	0.13465	0.12761
	0.692	0.57755	0.52437		0.693	0.0667		0.693	16.8769		0.1374	-16.8465		6.93	1.28795	0.73828	0.24463	0.13431	0.12779
	0.693	0.64358	0.53198		0.694	0.06698		0.694	20.3116		0.1376	-16.5681		6.94	1.283	0.74201	0.24501	0.13458	0.12745
	0.694	0.74563	0.5386		0.695	0.06721		0.695	23.9028		0.1378	-16.3824		6.95	1.28579	0.74351	0.24499	0.13541	0.12713
	0.695	0.88527	0.54329		0.696	0.0674		0.696	27.5674		0.138	-16.1504		6.96	1.28727	0.74402	0.24533	0.1353	0.12696
	0.696	1.06106	0.54492		0.697	0.06753		0.697	31.2125		0.1382	-15.7792		6.97	1.29812	0.74546	0.24516	0.13509	0.12747
	0.697	1.2681	0.54233		0.698	0.06761		0.698	34.7388		0.1384	-15.5008		6.98	1.30175	0.74632	0.24489	0.13493	0.12798
	0.698	1.49797	0.53453		0.699	0.06765		0.699	38.044		0.1386	-15.1759		6.99	1.30146	0.74713	0.24535	0.13463	0.1279
	0.699	1.73872	0.52095		0.7	0.06764		0.7	41.0272		0.1388	-14.9439		7	1.31524	0.74734	0.24605	0.13445	0.1278
	0.7	1.97518	0.50169		0.701	0.06759		0.701	43.5929		0.139	-14.7119		7.01	1.31996	0.74691	0.24697	0.13453	0.12854
	0.701	2.18961	0.47776		0.702	0.06751		0.702	45.6549		0.1392	-14.387		7.02	1.31347	0.74693	0.24749	0.13511	0.12919
	0.702	2.36236	0.45119		0.703	0.06739		0.703	47.1402		0.1394	-14.2014		7.03	1.30942	0.74745	0.24747	0.13592	0.12945
	0.703	2.47296	0.42511		0.704	0.06726		0.704	47.9925		0.1396	-14.0622		7.04	1.31227	0.74779	0.24761	0.13686	0.12954
	0.704	2.50117	0.40378		0.705	0.06712		0.705	48.1744		0.1398	-13.8766		7.05	1.321	0.74775	0.24792	0.13701	0.12912
	0.705	2.4282	0.39242		0.706	0.06696		0.706	47.6696		0.14	-13.691		7.06	1.3176	0.74842	0.24799	0.13662	0.12868
	0.706	2.23792	0.39692		0.707	0.06681		0.707	46.4837		0.1402	-13.3661		7.07	1.30536	0.75052	0.24785	0.13668	0.12831
	0.707	1.91797	0.42358		0.708	0.06666		0.708	44.6444		0.1404	-13.2269		7.08	1.3069	0.75406	0.24839	0.13718	0.12807
	0.708	1.46078	0.47854		0.709	0.06651		0.709	42.2002		0.1406	-13.0877		7.09	1.31815	0.75649	0.24862	0.13709	0.128
	0.709	0.86429	0.56738		0.71	0.06637		0.71	39.2187		0.1408	-12.8557		7.1	1.32881	0.75781	0.24822	0.1367	0.12852
	0.71	0.13251	0.69453		0.711	0.06624		0.711	35.7838		0.141	-12.8093		7.11	1.33045	0.75889	0.24867	0.13661	0.12883
	0.711	-3.62144	0.86282		0.712	0.06611		0.712	31.9925		0.1412	-12.5772		7.12	1.32973	0.75943	0.24965	0.13661	0.12909
	0.712	-8.44879	1.073		0.713	0.06599		0.713	27.9506		0.1414	-12.5772		7.13	1.33249	0.76038	0.25045	0.137	0.12985
	0.713	-13.7096	1.32347		0.714	0.06586		0.714	23.7686		0.1416	-12.3916		7.14	1.32822	0.76115	0.25126	0.13706	0.13018
	0.714	-19.2699	1.61011		0.715	0.06574		0.715	19.5573		0.1418	-12.206		7.15	1.3294	0.76124	0.25188	0.13668	0.12992
	0.715	-24.977	1.9263		0.716	0.0656		0.716	15.4235		0.142	-12.1132		7.16	1.33483	0.76148	0.25263	0.13755	0.12948
	0.716	-30.6662	2.26316		0.717	0.06546		0.717	11.4658		0.1422	-12.1596		7.17	1.3333	0.76135	0.2528	0.13907	0.12969
	0.717	-36.1682	2.60997		0.718	0.06529		0.718	7.77134		0.1424	-11.974		7.18	1.32866	0.76121	0.25232	0.13905	0.13006
	0.718	-41.3166	2.95478		0.719	0.0651		0.719	4.41274		0.1426	-11.8348		7.19	1.32802	0.76191	0.25252	0.13859	0.12983
	0.719	-45.9559	3.28516		0.72	0.06488		0.72	1.44605		0.1428	-11.6956		7.2	1.32857	0.76391	0.25265	0.13867	0.12961
	0.72	-49.9483	3.58907		0.721	0.06464		0.721	-0.43061		0.143	-11.7884		7.21	1.33269	0.76714	0.25241	0.13836	0.12996
	0.721	-53.1806	3.85575		0.722	0.06436		0.722	-1.27077		0.1432	-11.6491		7.22	1.34084	0.76958	0.25238	0.13847	0.13013
	0.722	-55.5688	4.07656		0.723	0.06407		0.723	-1.92441		0.1434	-11.5563		7.23	1.34191	0.77153	0.25252	0.1386	0.13021
	0.723	-57.0618	4.24577		0.724	0.06374		0.724	-2.40286		0.1436	-11.3707		7.24	1.34173	0.77293	0.25353	0.13863	0.13031
	0.724	-57.6432	4.36112		0.725	0.0634		0.725	-2.71766		0.1438	-11.5563		7.25	1.34107	0.77426	0.25476	0.13891	0.13066
	0.725	-57.3313	4.42418		0.726	0.06304		0.726	-2.88522		0.144	-11.5563		7.26	1.33534	0.77564	0.25538	0.1388	0.13093
	0.726	-56.1775	4.44043		0.727	0.06268		0.727	-2.92561		0.1442	-11.3243		7.27	1.33249	0.77649	0.25601	0.13888	0.13092
	0.727	-54.2626	4.41902		0.728	0.06233		0.728	-2.86135		0.1444	-11.2779		7.28	1.33672	0.77698	0.25626	0.13898	0.13086
	0.728	-51.6926	4.3723		0.729	0.06198		0.729	-2.7161		0.1446	-11.1851		7.29	1.33504	0.77728	0.25636	0.13893	0.13104
	0.729	-48.5922	4.31497		0.73	0.06167		0.73	-2.51349		0.1448	-11.1851		7.3	1.33601	0.77727	0.25647	0.13966	0.13129
	0.73	-45.0983	4.26307		0.731	0.06139		0.731	-2.276		0.145	-10.9067		7.31	1.34254	0.77682	0.25645	0.14038	0.13078
	0.731	-41.3533	4.23285		0.732	0.06117		0.732	-2.02401		0.1452	-10.8603		7.32	1.34135	0.77681	0.25654	0.14032	0.13121
	0.732	-37.4977	4.23946		0.733	0.06101		0.733	-1.77503		0.1454	-10.8139		7.33	1.33421	0.77774	0.25664	0.14022	0.13153
	0.733	-33.6643	4.29584		0.734	0.06091		0.734	-1.54325		0.1456	-10.9067		7.34	1.33623	0.77977	0.25685	0.14086	0.13102
	0.734	-29.9717	4.41155		0.735	0.06089		0.735	-1.33917		0.1458	-10.6282		7.35	1.33974	0.78173	0.25701	0.14104	0.13063
	0.735	-26.5202	4.59206		0.736	0.06095		0.736	-1.16962		0.146	-10.5818		7.36	1.34058	0.78402	0.25772	0.13969	0.13077
	0.736	-23.3884	4.83818		0.737	0.0611		0.737	-1.03788		0.1462	-10.489		7.37	1.3507	0.78646	0.25886	0.14008	0.13121
	0.737	-20.6314	5.14599		0.738	0.06135		0.738	-0.94406		0.1464	-10.6282		7.38	1.35508	0.78795	0.2599	0.14079	0.1313
	0.738	-18.2798	5.50716		0.739	0.06168		0.739	-0.88557		0.1466	-10.4426		7.39	1.35365	0.78837	0.26029	0.14006	0.13145
	0.739	-16.3415	5.90976		0.74	0.0621		0.74	-0.85775		0.1468	-10.257		7.4	1.35432	0.78855	0.26007	0.13984	0.13172
	0.74	-14.8029	6.33933		0.741	0.0626		0.741	-0.85453		0.147	-10.1642		7.41	1.36012	0.7893	0.26017	0.14036	0.13187
	0.741	-13.6327	6.7805		0.742	0.06318		0.742	-0.86909		0.1472	-10.257		7.42	1.35688	0.78939	0.26046	0.14042	0.13111
	0.742	-12.7857	7.21862		0.743	0.06382		0.743	-0.8945		0.1474	-10.0714		7.43	1.34953	0.78964	0.26092	0.14058	0.13053
	0.743	-12.2069	7.64169		0.744	0.06452		0.744	-0.92434		0.1476	-9.97856		7.44	1.35228	0.79069	0.26087	0.14127	0.13112
	0.744	-11.8361	8.04208		0.745	0.06526		0.745	-0.95313		0.1478	-9.70013		7.45	1.36241	0.79165	0.26075	0.14196	0.13204
	0.745	-11.6126	8.4182		0.746	0.06604		0.746	-0.97667		0.148	-9.83935		7.46	1.36443	0.79186	0.2611	0.14217	0.13201
	0.746	-11.4786	8.77573		0.747	0.06684		0.747	-0.99233		0.1482	-9.70013		7.47	1.36496	0.79265	0.26178	0.142	0.13169
	0.747	-11.3829	9.12843		0.748	0.06764		0.748	-0.99903		0.1484	-9.4217		7.48	1.37368	0.79488	0.26241	0.14171	0.13218
	0.748	-11.2833	9.49826		0.749	0.06843		0.749	-0.99728		0.1486	-9.23608		7.49	1.37502	0.79649	0.263	0.14182	0.1324
	0.749	-11.1482	9.91497		0.75	0.0692		0.75	-0.98897		0.1488	-9.32889		7.5	1.37468	0.79721	0.26373	0.14208	0.13278
	0.75	-10.9571	10.4149		0.751	0.06994		0.751	-0.97709		0.149	-9.18968		7.51	1.37686	0.79765	0.26385	0.14196	0.13312
	0.751	-10.7009	11.0391		0.752	0.07064		0.752	-0.96547		0.1492	-8.91125		7.52	1.37423	0.79869	0.26384	0.14185	0.13322
	0.752	-10.3803	11.831		0.753	0.07128		0.753	-0.95834		0.1494	-8.72563		7.53	1.38118	0.79971	0.26418	0.14192	0.13344
	0.753	-10.0044	12.8332		0.754	0.07187		0.754	-0.95999		0.1496	-8.91125		7.54	1.38685	0.80057	0.26449	0.142	0.1334
	0.754	-9.58874	14.0848		0.755	0.07239		0.755	-0.97437		0.1498	-8.58641		7.55	1.37798	0.80159	0.26478	0.14175	0.13328
	0.755	-9.15272	15.6174		0.756	0.07283		0.756	-1.00479		0.15	-8.30798		7.56	1.37134	0.80252	0.26481	0.14224	0.13292
	0.756	-8.7172	17.4523		0.757	0.07321		0.757	-1.05364		0.1502	-8.16877		7.57	1.37033	0.8039	0.26466	0.14263	0.13305
	0.757	-8.3022	19.5975		0.758	0.07351		0.758	-1.12215		0.1504	-8.16877		7.58	1.36881	0.80492	0.26486	0.14319	0.13292
	0.758	-7.92491	22.0456		0.759	0.07374		0.759	-1.21035		0.1506	-7.98315		7.59	1.3761	0.80583	0.26588	0.14425	0.13281
	0.759	-7.59809	24.7719		0.76	0.0739		0.76	-1.31691		0.1508	-7.75112		7.6	1.39325	0.80685	0.26653	0.14456	0.13344
	0.76	-7.32901	27.734		0.761	0.07399		0.761	-1.43933		0.151	-7.61191		7.61	1.39515	0.8088	0.26687	0.14455	0.13348
	0.761	-7.11904	30.8719		0.762	0.07401		0.762	-1.57392		0.1512	-7.5655		7.62	1.385	0.81073	0.26776	0.14491	0.13338
	0.762	-6.96365	34.11		0.763	0.07398		0.763	-1.71605		0.1514	-7.47269		7.63	1.37757	0.81168	0.26775	0.14449	0.13374
	0.763	-6.85311	37.3592		0.764	0.07389		0.764	-1.86032		0.1516	-7.33348		7.64	1.38265	0.81318	0.26765	0.1443	0.13348
	0.764	-6.77344	40.5202		0.765	0.07376		0.765	-2.00088		0.1518	-7.14786		7.65	1.38926	0.81441	0.26807	0.14469	0.13356
	0.765	-6.70788	43.4881		0.766	0.07358		0.766	-2.13163		0.152	-6.73021		7.66	1.3885	0.8147	0.26814	0.14475	0.13438
	0.766	-6.63835	46.1568		0.767	0.07338		0.767	-2.24652		0.1522	-6.96224		7.67	1.39072	0.81476	0.26806	0.14483	0.13487
	0.767	-6.54712	48.4246		0.768	0.07315		0.768	-2.33981		0.1524	-6.68381		7.68	1.39178	0.81514	0.2681	0.14452	0.13474
	0.768	-6.41829	50.1987		0.769	0.0729		0.769	-2.40629		0.1526	-6.49819		7.69	1.39341	0.8159	0.26787	0.14439	0.13429
	0.769	-6.23913	51.4005		0.77	0.07264		0.77	-2.44149		0.1528	-6.31257		7.7	1.39442	0.81596	0.26804	0.14429	0.13453
	0.77	-6.00105	51.9699		0.771	0.07238		0.771	-2.44183		0.153	-6.12695		7.71	1.39379	0.81628	0.26968	0.14482	0.13517
	0.771	-5.70027	51.8683		0.772	0.07211		0.772	-2.40476		0.1532	-6.08055		7.72	1.40005	0.81754	0.27074	0.14539	0.13477
	0.772	-5.33805	51.0815		0.773	0.07186		0.773	-2.32883		0.1534	-5.75571		7.73	1.40515	0.81799	0.27068	0.14557	0.13405
	0.773	-4.9205	49.6207		0.774	0.07163		0.774	-2.21374		0.1536	-5.6165		7.74	1.40051	0.81919	0.27107	0.14616	0.13418
	0.774	-4.45802	47.5223		0.775	0.07142		0.775	-2.06033		0.1538	-5.38447		7.75	1.40202	0.82163	0.27177	0.14663	0.134
	0.775	-3.96448	44.8467		0.776	0.07122		0.776	-1.87058		0.154	-5.57009		7.76	1.40935	0.82354	0.2722	0.14641	0.13416
	0.776	-3.45606	41.6757		0.777	0.07106		0.777	-1.64753		0.1542	-5.29166		7.77	1.40038	0.82486	0.27238	0.14622	0.1345
	0.777	-2.95005	38.1084		0.778	0.07093		0.778	-1.39518		0.1544	-5.01323		7.78	1.39772	0.82537	0.27247	0.14625	0.1349
	0.778	-2.46358	34.2569		0.779	0.07083		0.779	-1.11845		0.1546	-4.92042		7.79	1.40986	0.82622	0.27235	0.14625	0.13537
	0.779	-2.01238	30.2412		0.78	0.07078		0.78	-0.823		0.1548	-4.87402		7.8	1.4093	0.82705	0.27233	0.14596	0.13511
	0.78	-1.60978	26.1829		0.781	0.07075		0.781	-0.51512		0.155	-4.92042		7.81	1.40558	0.82684	0.27271	0.14586	0.13504
	0.781	-1.26582	22.2006		0.782	0.07077		0.782	-0.20159		0.1552	-4.6884		7.82	1.41231	0.82717	0.27279	0.14649	0.13571
	0.782	-0.98676	18.4039		0.783	0.07082		0.783	0.11049		0.1554	-4.45637		7.83	1.41624	0.82804	0.27328	0.14668	0.13574
	0.783	-0.77483	14.8887		0.784	0.07092		0.784	0.41386		0.1556	-4.50277		7.84	1.41813	0.82895	0.27463	0.14663	0.13549
	0.784	-0.62831	11.7339		0.785	0.07104		0.785	0.70128		0.1558	-4.45637		7.85	1.42297	0.82984	0.27542	0.14717	0.13574
	0.785	-0.54186	8.99764		0.786	0.0712		0.786	0.96568		0.156	-4.17794		7.86	1.42409	0.83015	0.27578	0.1482	0.13572
	0.786	-0.50719	6.71667		0.787	0.0714		0.787	1.20037		0.1562	-4.13154		7.87	1.41804	0.8305	0.27596	0.14857	0.1359
	0.787	-0.51383	4.90517		0.788	0.07162		0.788	1.39922		0.1564	-4.13154		7.88	1.41224	0.83229	0.27562	0.14791	0.1359
	0.788	-0.55	3.55577		0.789	0.07187		0.789	1.55679		0.1566	-4.03873		7.89	1.41939	0.83505	0.27597	0.14765	0.13566
	0.789	-0.60361	2.64141		0.79	0.07214		0.79	1.66854		0.1568	-3.89951		7.9	1.42458	0.83698	0.27641	0.14831	0.13598
	0.79	-0.66312	2.11817		0.791	0.07243		0.791	1.73095		0.157	-3.71389		7.91	1.4221	0.83835	0.2766	0.1487	0.13583
	0.791	-0.71835	1.92885		0.792	0.07275		0.792	1.74162		0.1572	-3.7603		7.92	1.42277	0.83975	0.27655	0.14877	0.13569
	0.792	-0.76112	2.00705		0.793	0.07308		0.793	1.69944		0.1574	-3.85311		7.93	1.42652	0.84034	0.2765	0.14805	0.13622
	0.793	-0.78562	2.28151		0.794	0.07342		0.794	1.60456		0.1576	-3.66749		7.94	1.42778	0.84097	0.27753	0.14729	0.13692
	0.794	-0.78869	2.68041		0.795	0.07378		0.795	1.45848		0.1578	-3.62108		7.95	1.42495	0.84218	0.27844	0.14764	0.13709
	0.795	-0.76972	3.13535		0.796	0.07415		0.796	1.26402		0.158	-3.52827		7.96	1.42702	0.84291	0.27863	0.14746	0.13714
	0.796	-0.73045	3.58489		0.797	0.07452		0.797	1.02523		0.1582	-3.66749		7.97	1.43219	0.84362	0.27911	0.14706	0.13791
	0.797	-0.67452	3.97733		0.798	0.07491		0.798	0.74736		0.1584	-3.52827		7.98	1.43525	0.84468	0.27936	0.14846	0.13784
	0.798	-0.60697	4.27272		0.799	0.0753		0.799	0.4367		0.1586	-3.48187		7.99	1.43274	0.84523	0.27954	0.1497	0.13714
	0.799	-0.53359	4.44394		0.8	0.0757		0.8	0.10038		0.1588	-3.29625		8	1.43828	0.84535	0.28009	0.14972	0.1368
	0.8	-0.46027	4.47697		0.801	0.0761		0.801	-0.25377		0.159	-3.57468		8.01	1.44701	0.84684	0.28006	0.14933	0.13707
	0.801	-0.39243	4.37022		0.802	0.07651		0.802	-0.61747		0.1592	-3.48187		8.02	1.44085	0.84973	0.28017	0.14885	0.13726
	0.802	-0.33449	4.13319		0.803	0.07691		0.803	-0.98219		0.1594	-3.52827		8.03	1.43999	0.85194	0.28025	0.14893	0.13681
	0.803	-0.28947	3.78454		0.804	0.07732		0.804	-1.3394		0.1596	-3.34265		8.04	1.44558	0.8529	0.28056	0.14983	0.13679
	0.804	-0.25879	3.34971		0.805	0.07772		0.805	-1.6808		0.1598	-3.48187		8.05	1.4419	0.85355	0.28084	0.14996	0.1374
	0.805	-0.24219	2.85837		0.806	0.07812		0.806	-1.99849		0.16	-3.62108		8.06	1.43919	0.85469	0.28119	0.14965	0.13724
	0.806	-0.23786	2.34178		0.807	0.07852		0.807	-2.28521		0.1602	-3.48187		8.07	1.44379	0.85538	0.2821	0.15004	0.13683
	0.807	-0.24264	1.83032		0.808	0.0789		0.808	-2.53446		0.1604	-3.57468		8.08	1.45177	0.85523	0.28287	0.14984	0.1371
	0.808	-0.25246	1.35138		0.809	0.07927		0.809	-2.74066		0.1606	-3.8067		8.09	1.4544	0.8553	0.28357	0.14959	0.1377
	0.809	-0.26271	0.92758		0.81	0.07961		0.81	-2.89925		0.1608	-3.85311		8.1	1.45861	0.85595	0.28394	0.14968	0.13797
	0.81	-0.2688	0.57557		0.811	0.07995		0.811	-3.00675		0.161	-3.85311		8.11	1.46525	0.85675	0.28389	0.14989	0.13791
	0.811	-0.26655	0.30542		0.812	0.08025		0.812	-3.06079		0.1612	-3.71389		8.12	1.47018	0.85762	0.28376	0.15054	0.13789
	0.812	-0.25268	0.12046		0.813	0.08054		0.813	-3.06011		0.1614	-3.89951		8.13	1.47387	0.85841	0.28371	0.15198	0.13777
	0.813	-0.22506	0.01768		0.814	0.08081		0.814	-3.00456		0.1616	-3.89951		8.14	1.46815	0.85864	0.28395	0.15185	0.13839
	0.814	-0.18298	-0.01135		0.815	0.08104		0.815	-2.89504		0.1618	-3.89951		8.15	1.46238	0.85989	0.28379	0.15162	0.13869
	0.815	-0.12716	0.02061		0.816	0.08126		0.816	-2.73345		0.162	-4.08513		8.16	1.46062	0.86307	0.28381	0.15179	0.13829
	0.816	-0.05969	0.0979		0.817	0.08146		0.817	-2.52262		0.1622	-4.22435		8.17	1.45746	0.86565	0.28438	0.15149	0.13857
	0.817	0.01613	0.20342		0.818	0.08165		0.818	-2.26622		0.1624	-4.27075		8.18	1.46163	0.86644	0.28553	0.15186	0.13878
	0.818	0.09616	0.32011		0.819	0.08182		0.819	-1.9687		0.1626	-4.27075		8.19	1.46573	0.86659	0.28642	0.15204	0.13882
	0.819	0.17577	0.43219		0.82	0.082		0.82	-1.63515		0.1628	-4.45637		8.2	1.46057	0.86671	0.28659	0.15183	0.13884
	0.82	0.25029	0.52632		0.821	0.08219		0.821	-1.2713		0.163	-4.54918		8.21	1.45987	0.86747	0.28716	0.15206	0.13857
	0.821	0.3154	0.5923		0.822	0.08239		0.822	-0.88334		0.1632	-4.82761		8.22	1.4696	0.86806	0.28737	0.15145	0.13909
	0.822	0.36757	0.62357		0.823	0.08262		0.823	-0.4779		0.1634	-4.7348		8.23	1.47803	0.86759	0.28735	0.15105	0.13948
	0.823	0.40434	0.61731		0.824	0.0829		0.824	-0.0619		0.1636	-4.87402		8.24	1.47754	0.86778	0.28748	0.15249	0.13927
	0.824	0.42452	0.57425		0.825	0.08323		0.825	0.35749		0.1638	-4.96682		8.25	1.47718	0.86801	0.28744	0.15288	0.13903
	0.825	0.42833	0.4982		0.826	0.08362		0.826	0.77303		0.164	-5.24525		8.26	1.48084	0.86858	0.28742	0.1532	0.13842
	0.826	0.41731	0.39538		0.827	0.08408		0.827	1.17747		0.1642	-5.33807		8.27	1.48194	0.86908	0.28746	0.15415	0.13853
	0.827	0.39419	0.27361		0.828	0.08462		0.828	1.56369		0.1644	-5.33807		8.28	1.47985	0.86893	0.28772	0.15459	0.13945
	0.828	0.36258	0.14149		0.829	0.08525		0.829	1.92485		0.1646	-5.43088		8.29	1.47777	0.87042	0.28876	0.15407	0.13977
	0.829	0.32669	0.00752		0.83	0.08597		0.83	2.25453		0.1648	-5.84852		8.3	1.48039	0.87299	0.28991	0.15458	0.14012
	0.83	0.29085	-0.12062		0.831	0.08679		0.831	2.54686		0.165	-5.89493		8.31	1.48408	0.87455	0.29013	0.15515	0.14069
	0.831	0.25917	-0.23664		0.832	0.0877		0.832	2.79669		0.1652	-5.89493		8.32	1.49186	0.87529	0.29017	0.15446	0.14096
	0.832	0.2351	-0.33607		0.833	0.0887		0.833	2.9997		0.1654	-6.08055		8.33	1.49887	0.8757	0.29049	0.15428	0.14054
	0.833	0.22112	-0.41645		0.834	0.08979		0.834	3.15259		0.1656	-6.08055		8.34	1.49917	0.8755	0.29108	0.1548	0.14019
	0.834	0.21853	-0.47731		0.835	0.09095		0.835	3.25311		0.1658	-6.45178		8.35	1.4988	0.87534	0.29116	0.15518	0.14019
	0.835	0.22731	-0.52003		0.836	0.09218		0.836	3.30021		0.166	-6.31257		8.36	1.4963	0.87513	0.29088	0.15482	0.14033
	0.836	0.24611	-0.54744		0.837	0.09348		0.837	3.29408		0.1662	-6.35898		8.37	1.50149	0.87533	0.29097	0.15481	0.14042
	0.837	0.2724	-0.56342		0.838	0.0948		0.838	3.23616		0.1664	-6.54459		8.38	1.50056	0.87586	0.29117	0.15499	0.14046
	0.838	0.30271	-0.57236		0.839	0.09617		0.839	3.12909		0.1666	-6.77662		8.39	1.49578	0.87618	0.29135	0.15523	0.14102
	0.839	0.33292	-0.57865		0.84	0.09754		0.84	2.9767		0.1668	-6.96224		8.4	1.5005	0.87642	0.29167	0.1563	0.14083
	0.84	0.35867	-0.58624		0.841	0.09892		0.841	2.78388		0.167	-6.96224		8.41	1.50884	0.87643	0.29269	0.15681	0.14062
	0.841	0.37576	-0.59821		0.842	0.10028		0.842	2.55639		0.1672	-6.91583		8.42	1.51443	0.87747	0.29335	0.15633	0.14127
	0.842	0.38057	-0.61652		0.843	0.10162		0.843	2.30073		0.1674	-7.10146		8.43	1.51208	0.8803	0.29402	0.15613	0.14193
	0.843	0.37035	-0.64188		0.844	0.10293		0.844	2.02391		0.1676	-7.28707		8.44	1.51136	0.88246	0.29462	0.15593	0.14216
	0.844	0.34351	-0.67371		0.845	0.1042		0.845	1.73318		0.1678	-7.19426		8.45	1.51501	0.8833	0.29432	0.156	0.14205
	0.845	0.29978	-0.71028		0.846	0.10542		0.846	1.43585		0.168	-7.24067		8.46	1.52052	0.8842	0.29433	0.15642	0.14227
	0.846	0.24025	-0.74897		0.847	0.10658		0.847	1.13897		0.1682	-7.28707		8.47	1.52663	0.88462	0.29429	0.15696	0.14229
	0.847	0.16725	-0.78652		0.848	0.1077		0.848	0.84916		0.1684	-7.37988		8.48	1.52789	0.88476	0.29416	0.15718	0.14198
	0.848	0.08417	-0.81942		0.849	0.10877		0.849	0.57233		0.1686	-7.19426		8.49	1.52804	0.88462	0.29428	0.1569	0.14205
	0.849	-0.00483	-0.84428		0.85	0.10978		0.85	0.31356		0.1688	-7.19426		8.5	1.53225	0.88408	0.29413	0.15655	0.14221
	0.85	-0.09522	-0.85813		0.851	0.11076		0.851	0.07691		0.169	-7.00864		8.51	1.53511	0.88404	0.29444	0.15721	0.1425
	0.851	-0.18249	-0.85874		0.852	0.1117		0.852	-0.13467		0.1692	-7.10146		8.52	1.53574	0.88405	0.29581	0.15742	0.14294
	0.852	-0.26255	-0.84479		0.853	0.11261		0.853	-0.31939		0.1694	-6.73021		8.53	1.5388	0.8842	0.29685	0.15774	0.1431
	0.853	-0.33206	-0.81598		0.854	0.11351		0.854	-0.47661		0.1696	-6.54459		8.54	1.53563	0.88489	0.29697	0.15853	0.14334
	0.854	-0.38876	-0.77303		0.855	0.11438		0.855	-0.60684		0.1698	-6.35898		8.55	1.53241	0.88515	0.29735	0.15838	0.14339
	0.855	-0.43165	-0.71758		0.856	0.11525		0.856	-0.71159		0.17	-6.26616		8.56	1.54332	0.88648	0.29777	0.15808	0.14282
	0.856	-0.46101	-0.65203		0.857	0.11612		0.857	-0.79329		0.1702	-6.08055		8.57	1.544	0.88958	0.2982	0.15801	0.14293
	0.857	-0.47837	-0.57928		0.858	0.11699		0.858	-0.85511		0.1704	-6.49819		8.58	1.54573	0.8916	0.2985	0.15811	0.14355
	0.858	-0.48633	-0.50245		0.859	0.11787		0.859	-0.90075		0.1706	-6.08055		8.59	1.55144	0.89245	0.29855	0.15824	0.14373
	0.859	-0.48829	-0.42465		0.86	0.11875		0.86	-0.93429		0.1708	-5.6629		8.6	1.55135	0.89299	0.29851	0.15915	0.14403
	0.86	-0.48804	-0.34865		0.861	0.11965		0.861	-0.95994		0.171	-5.38447		8.61	1.54785	0.89309	0.29887	0.15965	0.14456
	0.861	-0.4894	-0.2767		0.862	0.12056		0.862	-0.9819		0.1712	-5.80212		8.62	1.54667	0.89343	0.29888	0.15947	0.14439
	0.862	-0.4958	-0.21034		0.863	0.12147		0.863	-1.00412		0.1714	-7.10146		8.63	1.55216	0.89337	0.29888	0.15878	0.14431
	0.863	-0.5099	-0.15035		0.864	0.12241		0.864	-1.03015		0.1716	-8.91125		8.64	1.55216	0.89247	0.29969	0.15869	0.14425
	0.864	-0.53331	-0.09672		0.865	0.12335		0.865	-1.06303		0.1718	-11.2315		8.65	1.55466	0.89222	0.30022	0.15919	0.14391
	0.865	-0.56636	-0.04873		0.866	0.12432		0.866	-1.1052		0.172	-14.0158		8.66	1.55651	0.89261	0.30085	0.15923	0.14376
	0.866	-0.60805	-0.00507		0.867	0.12531		0.867	-1.15836		0.1722	-17.4962		8.67	1.55605	0.89315	0.30081	0.1604	0.14339
	0.867	-0.65607	0.03596		0.868	0.12631		0.868	-1.2235		0.1724	-21.3478		8.68	1.55874	0.89352	0.30107	0.16125	0.14348
	0.868	-0.70703	0.07625		0.869	0.12737		0.869	-1.30089		0.1726	-25.4778		8.69	1.56352	0.89394	0.30172	0.16093	0.14385
	0.869	-0.44583	0.06616		0.87	0.12846		0.87	-1.39008		0.1728	-29.5615		8.7	1.5609	0.89637	0.30167	0.16103	0.14385
	0.87	-0.39959	0.08153		0.871	0.12962		0.871	-1.48996		0.173	-33.9699		8.71	1.55965	0.8994	0.30166	0.16097	0.14394
	0.871	-0.35348	0.0953		0.872	0.13086		0.872	-1.59885		0.1732	-38.5176		8.72	1.56131	0.90109	0.30167	0.16052	0.14478
	0.872	-0.30819	0.10704		0.873	0.13219		0.873	-1.71458		0.1734	-42.23		8.73	1.56588	0.90195	0.30188	0.16042	0.14541
	0.873	-0.26431	0.11643		0.874	0.13364		0.874	-1.83459		0.1736	-44.7823		8.74	1.57367	0.90232	0.30212	0.16056	0.1448
	0.874	-0.22228	0.12326		0.875	0.13522		0.875	-1.95604		0.1738	-46.8241		8.75	1.57401	0.90257	0.30292	0.16072	0.14491
	0.875	-0.18242	0.12745		0.876	0.13696		0.876	-2.0759		0.174	-48.4019		8.76	1.57186	0.90226	0.30366	0.16084	0.14563
	0.876	-0.14496	0.12904		0.877	0.13887		0.877	-2.1911		0.1742	-49.562		8.77	1.5712	0.90207	0.30411	0.1607	0.14513
	0.877	-0.11002	0.12816		0.878	0.14097		0.878	-2.29856		0.1744	-50.1653		8.78	1.57587	0.90184	0.30432	0.16082	0.14518
	0.878	-0.07771	0.12504		0.879	0.14327		0.879	-2.39534		0.1746	-50.7221		8.79	1.58253	0.9018	0.30433	0.16159	0.14516
	0.879	-0.04812	0.11998		0.88	0.14579		0.88	-2.47867		0.1748	-51.047		8.8	1.58723	0.90248	0.30493	0.16187	0.14496
	0.88	-0.02133	0.11331		0.881	0.14852		0.881	-2.54606		0.175	-51.6038		8.81	1.58533	0.90284	0.30541	0.16193	0.14506
	0.881	0.00249	0.10538		0.882	0.15147		0.882	-2.59532		0.1752	-51.5574		8.82	1.5878	0.90246	0.30538	0.16224	0.14488
	0.882	0.02316	0.09652		0.883	0.15464		0.883	-2.62466		0.1754	-51.279		8.83	1.59272	0.90322	0.30554	0.16213	0.14484
	0.883	0.04043	0.08705		0.884	0.15801		0.884	-2.63265		0.1756	-51.047		8.84	1.58981	0.90616	0.30586	0.16221	0.14496
	0.884	0.05399	0.07724		0.885	0.16157		0.885	-2.61831		0.1758	-50.8614		8.85	1.58667	0.90909	0.3057	0.16266	0.14563
	0.885	0.06352	0.0673		0.886	0.1653		0.886	-2.58109		0.176	-50.3973		8.86	1.58596	0.91156	0.30588	0.1629	0.14623
	0.886	0.06873	0.05742		0.887	0.16919		0.887	-2.52093		0.1762	-49.9333		8.87	1.59239	0.91354	0.30659	0.16282	0.1465
	0.887	0.06934	0.04769		0.888	0.17321		0.888	-2.43819		0.1764	-49.3764		8.88	1.58948	0.91444	0.30717	0.1633	0.14647
	0.888	0.0652	0.03821		0.889	0.17735		0.889	-2.3337		0.1766	-49.0052		8.89	1.58526	0.91462	0.30779	0.16363	0.14663
	0.889	0.05628	0.02902		0.89	0.18158		0.89	-2.20874		0.1768	-48.1699		8.9	1.5908	0.91401	0.30818	0.16367	0.14675
	0.89	0.04273	0.02014		0.891	0.18588		0.891	-2.065		0.177	-47.613		8.91	1.59102	0.91351	0.30877	0.16375	0.14608
	0.891	0.0249	0.01161		0.892	0.19026		0.892	-1.90455		0.1772	-46.8705		8.92	1.59383	0.91412	0.309	0.16369	0.14557
	0.892	0.00332	0.00342		0.893	0.19469		0.893	-1.72981		0.1774	-46.1745		8.93	1.60187	0.91391	0.30877	0.16399	0.14567
	0.893	-0.02125	-0.00436		0.894	0.1992		0.894	-1.54351		0.1776	-45.2928		8.94	1.60215	0.91399	0.30916	0.16387	0.14559
	0.894	-0.04789	-0.01171		0.895	0.20378		0.895	-1.3486		0.1778	-44.3647		8.95	1.60152	0.91447	0.30939	0.1638	0.14537
	0.895	-0.07554	-0.01855		0.896	0.20847		0.896	-1.14821		0.178	-43.483		8.96	1.60739	0.9144	0.30943	0.16446	0.14619
	0.896	-0.10306	-0.0248		0.897	0.21328		0.897	-0.94556		0.1782	-42.7405		8.97	1.61075	0.91618	0.30928	0.16434	0.14657
	0.897	-0.12929	-0.03039		0.898	0.21827		0.898	-0.74388		0.1784	-42.0908		8.98	1.60989	0.91911	0.30942	0.16452	0.14579
	0.898	-0.1531	-0.03521		0.899	0.22347		0.899	-0.54633		0.1786	-41.3019		8.99	1.61466	0.92119	0.31088	0.1657	0.14616
	0.899	-0.1735	-0.03921		0.9	0.22895		0.9	-0.35592		0.1788	-40.3738		9	1.61359	0.92235	0.31181	0.16611	0.14643
	0.9	-0.18966	-0.04232		0.901	0.23475		0.901	-0.1754		0.179	-39.5849		9.01	1.60685	0.92332	0.31172	0.16689	0.14591
	0.901	-0.201	-0.04452		0.902	0.24094		0.902	-0.00718		0.1792	-39.1673		9.02	1.60836	0.92382	0.31177	0.16745	0.146
	0.902	-0.20718	-0.0458		0.903	0.24757		0.903	0.1467		0.1794	-38.4248		9.03	1.61093	0.92406	0.31204	0.16618	0.14616
	0.903	-0.20816	-0.04621		0.904	0.2547		0.904	0.28467		0.1796	-37.7751		9.04	1.61381	0.92411	0.31261	0.16496	0.14609
	0.904	-0.20416	-0.0458		0.905	0.26238		0.905	0.40568		0.1798	-37.0791		9.05	1.62616	0.92383	0.31284	0.1653	0.14633
	0.905	-0.19566	-0.04466		0.906	0.27064		0.906	0.50919		0.18	-36.4758		9.06	1.62884	0.92415	0.31278	0.16555	0.14667
	0.906	-0.18335	-0.0429		0.907	0.27952		0.907	0.59522		0.1802	-35.9654		9.07	1.63202	0.92455	0.31303	0.1649	0.1469
	0.907	-0.16807	-0.04062		0.908	0.28902		0.908	0.66433		0.1804	-35.0837		9.08	1.64076	0.92494	0.31285	0.165	0.14718
	0.908	-0.15076	-0.03792		0.909	0.29916		0.909	0.71758		0.1806	-34.5268		9.09	1.63549	0.92478	0.31284	0.16617	0.14754
	0.909	-0.13236	-0.03488		0.91	0.30992		0.91	0.75649		0.1808	-33.9699		9.1	1.63833	0.92525	0.31361	0.16727	0.14799
	0.91	-0.11376	-0.03154		0.911	0.32126		0.911	0.78298		0.181	-33.5523		9.11	1.64199	0.92808	0.31413	0.16766	0.14828
	0.911	-0.09572	-0.0279		0.912	0.33316		0.912	0.7993		0.1812	-32.9026		9.12	1.64313	0.93048	0.31481	0.16792	0.14795
	0.912	-0.07884	-0.02394		0.913	0.34557		0.913	0.8079		0.1814	-32.3458		9.13	1.65218	0.93194	0.3153	0.16886	0.14824
	0.913	-0.06353	-0.01955		0.914	0.35843		0.914	0.81137		0.1816	-31.7425		9.14	1.65332	0.93336	0.31553	0.16913	0.14885
	0.914	-0.04998	-0.01462		0.915	0.37167		0.915	0.81234		0.1818	-31.3713		9.15	1.64416	0.9343	0.31562	0.16845	0.14855
	0.915	-0.03815	-0.00899		0.916	0.38527		0.916	0.81332		0.182	-30.8608		9.16	1.64298	0.93503	0.31561	0.16779	0.14833
	0.916	-0.02785	-0.00249		0.917	0.39915		0.917	0.8167		0.1822	-30.304		9.17	1.64453	0.93535	0.31625	0.16682	0.14803
	0.917	-0.01874	0.00507		0.918	0.4133		0.918	0.82455		0.1824	-29.8399		9.18	1.64649	0.9358	0.31649	0.16685	0.14759
	0.918	-0.01038	0.01384		0.919	0.42769		0.919	0.83862		0.1826	-29.4222		9.19	1.64868	0.93668	0.31628	0.1679	0.14777
	0.919	-0.00233	0.02395		0.92	0.44234		0.92	0.86024		0.1828	-29.0046		9.2	1.64803	0.93698	0.31618	0.16774	0.14765
	0.92	0.00582	0.0355		0.921	0.45729		0.921	0.89028		0.183	-28.4942		9.21	1.65528	0.93653	0.3159	0.16822	0.14786
	0.921	0.01438	0.04849		0.922	0.47262		0.922	0.9291		0.1832	-28.0301		9.22	1.65846	0.93679	0.31657	0.16973	0.14881
	0.922	0.0235	0.06287		0.923	0.48842		0.923	0.97656		0.1834	-27.8445		9.23	1.65181	0.93767	0.31784	0.16981	0.14868
	0.923	0.03315	0.07854		0.924	0.50486		0.924	1.03201		0.1836	-27.4732		9.24	1.65376	0.93867	0.31849	0.16956	0.14882
	0.924	0.04309	0.09528		0.925	0.52211		0.925	1.09429		0.1838	-27.0092		9.25	1.65782	0.94065	0.31885	0.17015	0.14955
	0.925	0.0529	0.11284		0.926	0.54041		0.926	1.16182		0.184	-26.5451		9.26	1.65557	0.94277	0.3194	0.17051	0.14941
	0.926	0.06194	0.13089		0.927	0.56		0.927	1.23258		0.1842	-26.2203		9.27	1.6573	0.94446	0.31983	0.17022	0.14921
	0.927	0.06946	0.14908		0.928	0.58119		0.928	1.3042		0.1844	-25.8491		9.28	1.65844	0.94519	0.31983	0.16939	0.14935
	0.928	0.0746	0.16702		0.929	0.60428		0.929	1.37407		0.1846	-25.385		9.29	1.65919	0.946	0.31998	0.16894	0.1488
	0.929	0.07648	0.18433		0.93	0.62959		0.93	1.43933		0.1848	-25.0138		9.3	1.66363	0.94661	0.31968	0.16996	0.14857
	0.93	0.07425	0.20064		0.931	0.65746		0.931	1.49702		0.185	-24.6425		9.31	1.66683	0.94719	0.31985	0.17058	0.14915
	0.931	0.06717	0.21562		0.932	0.68819		0.932	1.54417		0.1852	-24.4105		9.32	1.66812	0.94745	0.32038	0.17022	0.14922
	0.932	0.05467	0.22897		0.933	0.72211		0.933	1.57781		0.1854	-24.1321		9.33	1.66849	0.94762	0.32018	0.17057	0.14881
	0.933	0.03639	0.24049		0.934	0.75949		0.934	1.59515		0.1856	-23.6216		9.34	1.66984	0.94811	0.32068	0.17059	0.14884
	0.934	0.01219	0.25001		0.935	0.80057		0.935	1.59361		0.1858	-23.3896		9.35	1.67259	0.94848	0.32186	0.16977	0.14896
	0.935	-0.01777	0.25746		0.936	0.84553		0.936	1.57087		0.186	-23.1112		9.36	1.67388	0.94866	0.32279	0.17041	0.1491
	0.936	-0.05308	0.26281		0.937	0.8945		0.937	1.52504		0.1862	-22.7399		9.37	1.67283	0.94863	0.32303	0.17079	0.14943
	0.937	-0.09311	0.26612		0.938	0.94753		0.938	1.45461		0.1864	-22.2759		9.38	1.67024	0.95073	0.32303	0.17079	0.15013
	0.938	-0.13699	0.26749		0.939	1.0046		0.939	1.35861		0.1866	-21.8582		9.39	1.66722	0.95323	0.32324	0.17136	0.1507
	0.939	-0.18372	0.26705		0.94	1.06559		0.94	1.2366		0.1868	-21.719		9.4	1.66249	0.9548	0.32346	0.17146	0.15041
	0.94	-0.23216	0.26499		0.941	1.13031		0.941	1.08875		0.187	-21.4406		9.41	1.66404	0.95607	0.32381	0.17174	0.15061
	0.941	-0.28117	0.26149		0.942	1.19848		0.942	0.91582		0.1872	-21.2086		9.42	1.67351	0.95666	0.32411	0.17167	0.15105
	0.942	-0.32958	0.25675		0.943	1.26974		0.943	0.71924		0.1874	-20.6981		9.43	1.68097	0.95701	0.32391	0.1717	0.15083
	0.943	-0.3763	0.25094		0.944	1.34363		0.944	0.50106		0.1876	-20.4661		9.44	1.69089	0.95711	0.32361	0.17279	0.15049
	0.944	-0.42035	0.24425		0.945	1.41965		0.945	0.264		0.1878	-20.2805		9.45	1.68881	0.95728	0.32381	0.17307	0.15045
	0.945	-0.46087	0.23683		0.946	1.49722		0.946	0.01136		0.188	-20.002		9.46	1.68202	0.95767	0.32457	0.17232	0.1506
	0.946	-0.49718	0.22882		0.947	1.57571		0.947	-0.25298		0.1882	-19.6772		9.47	1.69138	0.95864	0.32538	0.17191	0.15049
	0.947	-0.52874	0.22035		0.948	1.65445		0.948	-0.52466		0.1884	-19.4452		9.48	1.68815	0.9592	0.32629	0.17126	0.1505
	0.948	-0.55517	0.21152		0.949	1.73277		0.949	-0.79885		0.1886	-19.0275		9.49	1.68193	0.95884	0.327	0.17149	0.15102
	0.949	-0.57624	0.20243		0.95	1.80996		0.95	-1.07041		0.1888	-18.7491		9.5	1.68338	0.95879	0.32741	0.17276	0.15098
	0.95	-0.59183	0.19318		0.951	1.88537		0.951	-1.33399		0.189	-18.3779		9.51	1.68818	0.95999	0.32806	0.17374	0.15139
	0.951	-0.60192	0.18385		0.952	1.95832		0.952	-1.5841		0.1892	-18.2851		9.52	1.69503	0.96267	0.32816	0.17419	0.15139
	0.952	-0.60653	0.17455		0.953	2.02822		0.953	-1.81531		0.1894	-17.9602		9.53	1.68946	0.96467	0.32759	0.17452	0.15046
	0.953	-0.60573	0.16537		0.954	2.09451		0.954	-2.02235		0.1896	-17.4962		9.54	1.68705	0.96585	0.3278	0.17495	0.15101
	0.954	-0.59962	0.15642		0.955	2.15671		0.955	-2.20028		0.1898	-17.2642		9.55	1.68773	0.96768	0.32838	0.17442	0.15141
	0.955	-0.5883	0.1478		0.956	2.21442		0.956	-2.34463		0.19	-17.0785		9.56	1.69453	0.96859	0.32853	0.17373	0.15163
	0.956	-0.57185	0.13963		0.957	2.26733		0.957	-2.45151		0.1902	-16.7537		9.57	1.69887	0.96889	0.32915	0.17328	0.15189
	0.957	-0.55038	0.13201		0.958	2.3152		0.958	-2.5178		0.1904	-16.4289		9.58	1.69592	0.96934	0.32971	0.17323	0.15135
	0.958	-0.52401	0.12504		0.959	2.35792		0.959	-2.54121		0.1906	-16.1504		9.59	1.70101	0.96954	0.32999	0.17397	0.15148
	0.959	-0.49289	0.11879		0.96	2.39545		0.96	-2.52043		0.1908	-15.7328		9.6	1.69458	0.96964	0.33004	0.17413	0.15158
	0.96	-0.45721	0.11333		0.961	2.42786		0.961	-2.45514		0.191	-15.6864		9.61	1.68736	0.96944	0.33024	0.17396	0.15101
	0.961	-0.41723	0.1087		0.962	2.45529		0.962	-2.34612		0.1912	-15.2687		9.62	1.69717	0.96941	0.33073	0.17431	0.15091
	0.962	-0.37329	0.1049		0.963	2.47797		0.963	-2.19524		0.1914	-14.8975		9.63	1.69892	0.96925	0.33084	0.17487	0.15136
	0.963	-0.32582	0.10191		0.964	2.49619		0.964	-2.00542		0.1916	-14.5262		9.64	1.69632	0.96928	0.331	0.17553	0.15207
	0.964	-0.27534	0.0997		0.965	2.51032		0.965	-1.78064		0.1918	-14.5727		9.65	1.69729	0.97081	0.33108	0.1761	0.15237
	0.965	-0.22249	0.0982		0.966	2.52075		0.966	-1.52581		0.192	-14.2014		9.66	1.69818	0.97319	0.33094	0.17623	0.15249
	0.966	-0.16795	0.09732		0.967	2.52792		0.967	-1.24666		0.1922	-13.923		9.67	1.70289	0.97575	0.33105	0.17586	0.15265
	0.967	-0.11251	0.09696		0.968	2.53228		0.968	-0.94965		0.1924	-13.5053		9.68	1.70943	0.97724	0.33173	0.176	0.15238
	0.968	-0.05699	0.09703		0.969	2.53428		0.969	-0.64173		0.1926	-13.3197		9.69	1.71066	0.97776	0.33248	0.17661	0.15264
	0.969	-0.00221	0.09742		0.97	2.53438		0.97	-0.3302		0.1928	-13.1341		9.7	1.71174	0.9785	0.33265	0.17663	0.15314
	0.97	0.05097	0.09803		0.971	2.533		0.971	-0.02254		0.193	-12.7629		9.71	1.71528	0.97933	0.33316	0.17627	0.15342
	0.971	0.10177	0.09878		0.972	2.53055		0.972	0.27389		0.1932	-12.4844		9.72	1.71947	0.98031	0.33366	0.17585	0.15302
	0.972	0.14943	0.09959		0.973	2.5274		0.973	0.552		0.1934	-12.1596		9.73	1.72222	0.98033	0.3338	0.17575	0.15243
	0.973	0.19329	0.10041		0.974	2.52386		0.974	0.80517		0.1936	-12.0668		9.74	1.71936	0.98013	0.33413	0.17602	0.15279
	0.974	0.23276	0.10118		0.975	2.52022		0.975	1.02747		0.1938	-11.7884		9.75	1.71415	0.97998	0.33464	0.1759	0.15274
	0.975	0.26736	0.10187		0.976	2.51669		0.976	1.21385		0.194	-11.3707		9.76	1.71666	0.98014	0.33478	0.17598	0.15264
	0.976	0.29667	0.10245		0.977	2.51346		0.977	1.36026		0.1942	-11.1851		9.77	1.72468	0.98076	0.33474	0.17621	0.15329
	0.977	0.3204	0.1029		0.978	2.51064		0.978	1.46381		0.1944	-11.0923		9.78	1.72735	0.98161	0.33473	0.17652	0.15313
	0.978	0.33832	0.10321		0.979	2.50831		0.979	1.52282		0.1946	-10.8603		9.79	1.72667	0.98388	0.33504	0.17749	0.153
	0.979	0.35028	0.10334		0.98	2.5065		0.98	1.53691		0.1948	-10.3498		9.8	1.73037	0.98606	0.3356	0.17753	0.15387
	0.98	0.35619	0.10328		0.981	2.50522		0.981	1.50699		0.195	-10.0714		9.81	1.73921	0.98737	0.336	0.17713	0.15407
	0.981	0.35601	0.10299		0.982	2.50442		0.982	1.43523		0.1952	-10.1178		9.82	1.73758	0.98851	0.33654	0.17805	0.15367
	0.982	0.34977	0.10244		0.983	2.50406		0.983	1.32503		0.1954	-9.83935		9.83	1.73379	0.98936	0.33674	0.17851	0.15408
	0.983	0.33753	0.1016		0.984	2.50406		0.984	1.18083		0.1956	-9.51451		9.84	1.73454	0.99026	0.33774	0.17784	0.15431
	0.984	0.31943	0.10045		0.985	2.50434		0.985	1.00806		0.1958	-9.23608		9.85	1.73343	0.99068	0.3386	0.1777	0.15402
	0.985	0.29565	0.09896		0.986	2.5048		0.986	0.8129		0.196	-9.32889		9.86	1.73106	0.99083	0.33812	0.17825	0.1541
	0.986	0.26648	0.09715		0.987	2.50537		0.987	0.6021		0.1962	-9.09687		9.87	1.7314	0.9911	0.33778	0.17858	0.15395
	0.987	0.23229	0.09502		0.988	2.50597		0.988	0.38274		0.1964	-8.81844		9.88	1.7333	0.99137	0.33803	0.17815	0.15425
	0.988	0.19357	0.09262		0.989	2.50652		0.989	0.16204		0.1966	-8.58641		9.89	1.7295	0.9918	0.33799	0.17789	0.15462
	0.989	0.15091	0.09003		0.99	2.50699		0.99	-0.05293		0.1968	-8.40079		9.9	1.73243	0.99217	0.33812	0.17792	0.15433
	0.99	0.10505	0.08733		0.991	2.50731		0.991	-0.25546		0.197	-8.26158		9.91	1.73456	0.99155	0.33879	0.17857	0.15436
	0.991	0.05684	0.08466		0.992	2.50748		0.992	-0.4394		0.1972	-8.12236		9.92	1.74058	0.99245	0.3392	0.17903	0.15445
	0.992	0.00722	0.08216		0.993	2.50749		0.993	-0.59942		0.1974	-7.89034		9.93	1.74441	0.99536	0.33972	0.17915	0.15455
	0.993	-0.04274	0.08		0.994	2.50733		0.994	-0.73113		0.1976	-7.79753		9.94	1.74451	0.99697	0.3402	0.1794	0.15454
	0.994	-0.09195	0.07832		0.995	2.50703		0.995	-0.83124		0.1978	-7.75112		9.95	1.75362	0.99749	0.34044	0.17946	0.15448
	0.995	-0.13928	0.0773		0.996	2.50662		0.996	-0.89768		0.198	-7.5191		9.96	1.7551	0.99817	0.34104	0.18014	0.15495
	0.996	-0.18364	0.07706		0.997	2.50613		0.997	-0.92963		0.1982	-7.33348		9.97	1.74951	0.99939	0.34159	0.18028	0.15546
	0.997	-0.22401	0.07774		0.998	2.5056		0.998	-0.92756		0.1984	-7.24067		9.98	1.74043	0.99933	0.34139	0.17985	0.15521
	0.998	-0.25949	0.0794		0.999	2.50508		0.999	-0.89315		0.1986	-7.19426		9.99	1.74014	0.99951	0.34144	0.17986	0.15456
	0.999	-0.28936	0.08208		1	2.50458		1	-0.82927		0.1988	-7.19426		10	1.74368	1.00142	0.34163	0.18	0.1547
	1	-0.31309	0.08577		1.001	2.50416		1.001	-0.73982		0.199	-6.91583		10.01	1.74414	1.00192	0.34113	0.17968	0.15531
	1.001	-0.33041	0.09042		1.002	2.50383		1.002	-0.62958		0.1992	-6.91583		10.02	1.75044	1.00228	0.3411	0.17955	0.15574
	1.002	-0.34127	0.09592		1.003	2.50362		1.003	-0.50402		0.1994	-6.96224		10.03	1.76115	1.00253	0.34177	0.17911	0.15596
	1.003	-0.34589	0.10215		1.004	2.50353		1.004	-0.36908		0.1996	-6.82302		10.04	1.76743	1.00201	0.34277	0.17938	0.15563
	1.004	-0.34471	0.10892		1.005	2.50358		1.005	-0.23096		0.1998	-6.82302		10.05	1.76838	1.00285	0.34385	0.18057	0.15607
	1.005	-0.33839	0.11607		1.006	2.50375		1.006	-0.09585		0.2	-6.73021		10.06	1.76419	1.00489	0.34418	0.18115	0.15681
	1.006	-0.32773	0.12342		1.007	2.50402		1.007	0.0303		0.2002	-6.77662		10.07	1.76181	1.00661	0.34449	0.18129	0.1569
	1.007	-0.31368	0.13078		1.008	2.50439		1.008	0.14196		0.2004	-6.77662		10.08	1.76846	1.00756	0.34509	0.18154	0.15666
	1.008	-0.29722	0.138		1.009	2.50483		1.009	0.23429		0.2006	-6.54459		10.09	1.77955	1.0087	0.3456	0.18136	0.15639
	1.009	-0.27936	0.14497		1.01	2.5053		1.01	0.30326		0.2008	-6.54459		10.1	1.78377	1.0092	0.34545	0.18096	0.15644
	1.01	-0.26105	0.15161		1.011	2.50578		1.011	0.34579		0.201	-6.73021		10.11	1.77564	1.01009	0.34527	0.18102	0.15603
	1.011	-0.24314	0.15787		1.012	2.50624		1.012	0.35991		0.2012	-6.73021		10.12	1.77066	1.01125	0.34576	0.18132	0.15588
	1.012	-0.22635	0.16376		1.013	2.50666		1.013	0.34472		0.2014	-6.591		10.13	1.76391	1.0114	0.34565	0.18145	0.15596
	1.013	-0.21126	0.16932		1.014	2.50702		1.014	0.30049		0.2016	-6.6374		10.14	1.76339	1.01153	0.34559	0.18151	0.15588
	1.014	-0.19826	0.1746		1.015	2.50731		1.015	0.22855		0.2018	-6.73021		10.15	1.7731	1.01208	0.34582	0.18167	0.15623
	1.015	-0.1876	0.1797		1.016	2.5075		1.016	0.13129		0.202	-6.77662		10.16	1.77457	1.01235	0.34684	0.18139	0.15661
	1.016	-0.17936	0.1847		1.017	2.50761		1.017	0.01196		0.2022	-6.6374		10.17	1.77738	1.01211	0.34778	0.18119	0.15702
	1.017	-0.17351	0.18968		1.018	2.50763		1.018	-0.12539		0.2024	-6.73021		10.18	1.77777	1.01215	0.34803	0.18171	0.15733
	1.018	-0.16992	0.19469		1.019	2.50758		1.019	-0.27612		0.2026	-6.77662		10.19	1.77261	1.01244	0.34856	0.18249	0.15713
	1.019	-0.16841	0.19977		1.02	2.50746		1.02	-0.43517		0.2028	-6.77662		10.2	1.77636	1.01398	0.34881	0.18349	0.15683
	1.02	-0.16879	0.20488		1.021	2.5073		1.021	-0.59727		0.203	-6.73021		10.21	1.78253	1.01587	0.34878	0.18401	0.15682
	1.021	-0.17089	0.20997		1.022	2.50712		1.022	-0.75711		0.2032	-6.73021		10.22	1.7856	1.01718	0.34873	0.18358	0.15722
	1.022	-0.17456	0.21491		1.023	2.50693		1.023	-0.90954		0.2034	-6.68381		10.23	1.7855	1.01854	0.3489	0.18328	0.15736
	1.023	-0.17972	0.21957		1.024	2.50677		1.024	-1.04972		0.2036	-6.91583		10.24	1.78047	1.0198	0.34912	0.18334	0.15721
	1.024	-0.18635	0.22374		1.025	2.50665		1.025	-1.17329		0.2038	-6.82302		10.25	1.78188	1.02066	0.34926	0.1836	0.15716
	1.025	-0.19449	0.22722		1.026	2.50659		1.026	-1.27647		0.204	-6.91583		10.26	1.78907	1.02057	0.34972	0.18353	0.15705
	1.026	-0.2042	0.2298		1.027	2.50661		1.027	-1.35616		0.2042	-6.82302		10.27	1.78859	1.02084	0.35008	0.18332	0.15713
	1.027	-0.21558	0.23125		1.028	2.5067		1.028	-1.41004		0.2044	-7.00864		10.28	1.78838	1.02116	0.35051	0.18311	0.1575
	1.028	-0.22869	0.23141		1.029	2.50688		1.029	-1.43652		0.2046	-7.10146		10.29	1.7951	1.0212	0.35159	0.1833	0.15768
	1.029	-0.24353	0.23012		1.03	2.50714		1.03	-1.43485		0.2048	-7.05505		10.3	1.79624	1.02091	0.35237	0.18363	0.15763
	1.03	-0.26005	0.2273		1.031	2.50747		1.031	-1.40503		0.205	-7.05505		10.31	1.79042	1.02056	0.35227	0.18401	0.15802
	1.031	-0.27805	0.22292		1.032	2.50787		1.032	-1.34778		0.2052	-7.05505		10.32	1.79723	1.02057	0.35181	0.18482	0.15815
	1.032	-0.29723	0.21702		1.033	2.5083		1.033	-1.26448		0.2054	-7.19426		10.33	1.80589	1.02173	0.35193	0.18511	0.15795
	1.033	-0.31712	0.20971		1.034	2.50877		1.034	-1.15714		0.2056	-7.10146		10.34	1.80119	1.0241	0.35243	0.18594	0.15836
	1.034	-0.33713	0.20116		1.035	2.50922		1.035	-1.02823		0.2058	-7.05505		10.35	1.80042	1.02605	0.35282	0.18637	0.15916
	1.035	-0.35656	0.19161		1.036	2.50966		1.036	-0.88067		0.206	-7.00864		10.36	1.80439	1.02758	0.35286	0.18598	0.15937
	1.036	-0.37461	0.18132		1.037	2.51005		1.037	-0.71771		0.2062	-7.14786		10.37	1.81052	1.02878	0.35251	0.18618	0.15935
	1.037	-0.39041	0.17059		1.038	2.51037		1.038	-0.54283		0.2064	-7.33348		10.38	1.8113	1.03	0.35277	0.18556	0.15946
	1.038	-0.40312	0.15972		1.039	2.5106		1.039	-0.35971		0.2066	-7.10146		10.39	1.80858	1.03082	0.3537	0.18564	0.15937
	1.039	-0.4119	0.149		1.04	2.51073		1.04	-0.17206		0.2068	-7.05505		10.4	1.81552	1.03126	0.35496	0.18613	0.15894
	1.04	-0.41603	0.13871		1.041	2.51073		1.041	0.01635		0.207	-7.19426		10.41	1.81731	1.03135	0.35605	0.18629	0.1585
	1.041	-0.41489	0.12908		1.042	2.51062		1.042	0.20183		0.2072	-7.24067		10.42	1.815	1.03118	0.35651	0.18628	0.15846
	1.042	-0.40808	0.12029		1.043	2.51038		1.043	0.38079		0.2074	-7.14786		10.43	1.81675	1.0312	0.35651	0.18546	0.15861
	1.043	-0.39534	0.11246		1.044	2.51002		1.044	0.54982		0.2076	-7.00864		10.44	1.81727	1.03125	0.35628	0.18493	0.15909
	1.044	-0.37666	0.10566		1.045	2.50955		1.045	0.7057		0.2078	-7.14786		10.45	1.81422	1.03095	0.35639	0.18546	0.15946
	1.045	-0.35224	0.09988		1.046	2.50898		1.046	0.84552		0.208	-7.14786		10.46	1.81806	1.03111	0.35685	0.18594	0.1593
	1.046	-0.32246	0.09508		1.047	2.50833		1.047	0.96667		0.2082	-7.10146		10.47	1.82191	1.03342	0.35679	0.18647	0.15953
	1.047	-0.28788	0.09117		1.048	2.50763		1.048	1.06691		0.2084	-7.00864		10.48	1.81801	1.03632	0.35673	0.18756	0.1599
	1.048	-0.24921	0.08802		1.049	2.50688		1.049	1.14441		0.2086	-6.96224		10.49	1.81788	1.03751	0.35683	0.18746	0.15947
	1.049	-0.20727	0.08551		1.05	2.50611		1.05	1.19781		0.2088	-7.10146		10.5	1.82596	1.03838	0.35672	0.1872	0.15934
	1.05	-0.16292	0.08348		1.051	2.50535		1.051	1.22624		0.209	-6.86943		10.51	1.82378	1.03953	0.35761	0.18814	0.15974
	1.051	-0.11702	0.0818		1.052	2.50462		1.052	1.22936		0.2092	-6.73021		10.52	1.82159	1.04026	0.35916	0.18846	0.15999
	1.052	-0.07045	0.08037		1.053	2.50394		1.053	1.20741		0.2094	-6.6374		10.53	1.83147	1.04112	0.35956	0.18804	0.15992
	1.053	-0.02399	0.0791		1.054	2.50332		1.054	1.1612		0.2096	-6.73021		10.54	1.83023	1.0413	0.35912	0.18806	0.15996
	1.054	0.02165	0.07795		1.055	2.50277		1.055	1.0921		0.2098	-6.6374		10.55	1.83248	1.04152	0.35952	0.1879	0.16037
	1.055	0.06586	0.07691		1.056	2.50231		1.056	1.00207		0.21	-6.45178		10.56	1.83708	1.0423	0.35985	0.18788	0.16021
	1.056	0.10813	0.07604		1.057	2.50195		1.057	0.89359		0.2102	-6.40538		10.57	1.83752	1.04249	0.35991	0.18832	0.15984
	1.057	0.14804	0.07538		1.058	2.50167		1.058	0.76963		0.2104	-6.49819		10.58	1.84018	1.04239	0.35982	0.18822	0.15998
	1.058	0.18527	0.07506		1.059	2.50149		1.059	0.63356		0.2106	-6.40538		10.59	1.83868	1.0425	0.35963	0.18841	0.16019
	1.059	0.21954	0.07517		1.06	2.5014		1.06	0.48911		0.2108	-6.17335		10.6	1.84418	1.04347	0.36005	0.18898	0.16017
	1.06	0.25065	0.07586		1.061	2.50138		1.061	0.34022		0.211	-5.94133		10.61	1.84946	1.0459	0.36043	0.18906	0.16005
	1.061	0.27837	0.07726		1.062	2.50143		1.062	0.19091		0.2112	-6.03414		10.62	1.84012	1.0487	0.36103	0.18961	0.16017
	1.062	0.3025	0.07947		1.063	2.50154		1.063	0.04525		0.2114	-5.89493		10.63	1.84286	1.04964	0.36171	0.1904	0.16048
	1.063	0.32281	0.0826		1.064	2.50169		1.064	-0.09291		0.2116	-5.75571		10.64	1.85133	1.05038	0.36226	0.19087	0.16057
	1.064	0.33904	0.08673		1.065	2.50189		1.065	-0.21994		0.2118	-5.52368		10.65	1.85146	1.0515	0.36281	0.19013	0.16047
	1.065	0.35092	0.09187		1.066	2.50209		1.066	-0.33264		0.212	-5.52368		10.66	1.85509	1.052	0.36307	0.18938	0.16035
	1.066	0.35814	0.09804		1.067	2.50232		1.067	-0.42829		0.2122	-5.43088		10.67	1.85692	1.05277	0.36344	0.18875	0.16003
	1.067	0.36039	0.1052		1.068	2.50254		1.068	-0.50479		0.2124	-5.24525		10.68	1.86073	1.05339	0.36395	0.18904	0.15999
	1.068	0.35736	0.11326		1.069	2.50277		1.069	-0.56072		0.2126	-4.96682		10.69	1.87268	1.05346	0.36416	0.18988	0.16059
	1.069	0.34881	0.1221		1.07	2.50298		1.07	-0.59536		0.2128	-4.96682		10.7	1.87352	1.05323	0.36392	0.19037	0.16097
	1.07	0.33453	0.13159		1.071	2.50319		1.071	-0.60876		0.213	-4.96682		10.71	1.86874	1.05329	0.36389	0.19098	0.16118
	1.071	0.31442	0.14154		1.072	2.50338		1.072	-0.60169		0.2132	-4.78121		10.72	1.87049	1.05347	0.36402	0.19124	0.16171
	1.072	0.28848	0.15175		1.073	2.50357		1.073	-0.5756		0.2134	-4.64199		10.73	1.86865	1.05345	0.36391	0.19115	0.16226
	1.073	0.25685	0.162		1.074	2.50375		1.074	-0.53259		0.2136	-4.40997		10.74	1.87178	1.05473	0.36473	0.19123	0.16186
	1.074	0.21979	0.17206		1.075	2.50393		1.075	-0.47529		0.2138	-4.50277		10.75	1.87754	1.05635	0.36574	0.19135	0.16096
	1.075	0.17772	0.18171		1.076	2.50411		1.076	-0.40679		0.214	-4.31716		10.76	1.87403	1.05755	0.36634	0.19149	0.16116
	1.076	0.13117	0.19071		1.077	2.50431		1.077	-0.33044		0.2142	-4.22435		10.77	1.87314	1.05944	0.36685	0.19148	0.16142
	1.077	0.08082	0.19884		1.078	2.50451		1.078	-0.2498		0.2144	-3.94592		10.78	1.87449	1.06058	0.36731	0.19163	0.16151
	1.078	0.02742	0.2059		1.079	2.50473		1.079	-0.16845		0.2146	-4.03873		10.79	1.87972	1.06102	0.36718	0.19146	0.16141
	1.079	-0.02818	0.21172		1.08	2.50497		1.08	-0.08989		0.2148	-3.89951		10.8	1.88266	1.06095	0.36731	0.19126	0.16118
	1.08	-0.08511	0.21613		1.081	2.50524		1.081	-0.01737		0.215	-3.7603		10.81	1.88363	1.06085	0.36787	0.19199	0.16165
	1.081	-0.14247	0.21903		1.082	2.50554		1.082	0.0462		0.2152	-3.66749		10.82	1.88711	1.06156	0.36745	0.19131	0.16197
	1.082	-0.19935	0.22035		1.083	2.50586		1.083	0.09833		0.2154	-3.62108		10.83	1.89263	1.0614	0.3674	0.19135	0.16242
	1.083	-0.25489	0.22005		1.084	2.5062		1.084	0.13708		0.2156	-3.57468		10.84	1.89645	1.06094	0.36761	0.1918	0.1627
	1.084	-0.3083	0.21816		1.085	2.50656		1.085	0.16106		0.2158	-3.43546		10.85	1.89291	1.06064	0.36792	0.19163	0.16259
	1.085	-0.35884	0.21475		1.086	2.50695		1.086	0.16951		0.216	-3.29625		10.86	1.89137	1.06018	0.36865	0.19204	0.16315
	1.086	-0.40584	0.20994		1.087	2.50734		1.087	0.16227		0.2162	-3.57468		10.87	1.89501	1.06131	0.3695	0.19259	0.16345
	1.087	-0.44875	0.2039		1.088	2.50774		1.088	0.13978		0.2164	-3.34265		10.88	1.89952	1.06393	0.37036	0.19335	0.16305
	1.088	-0.48709	0.19683		1.089	2.50814		1.089	0.10304		0.2166	-3.34265		10.89	1.89736	1.06613	0.37072	0.19406	0.16217
	1.089	-0.52044	0.18899		1.09	2.50853		1.09	0.05358		0.2168	-3.15703		10.9	1.89834	1.06744	0.37119	0.19479	0.16215
	1.09	-0.54851	0.18064		1.091	2.5089		1.091	-0.00665		0.217	-3.15703		10.91	1.90338	1.06873	0.3715	0.1951	0.16282
	1.091	-0.57107	0.17207		1.092	2.50926		1.092	-0.07533		0.2172	-3.24984		10.92	1.90884	1.06979	0.37144	0.195	0.16319
	1.092	-0.58795	0.16355		1.093	2.50957		1.093	-0.14986		0.2174	-3.11063		10.93	1.91169	1.0704	0.37166	0.19456	0.16336
	1.093	-0.59909	0.15536		1.094	2.50985		1.094	-0.22747		0.2176	-3.06422		10.94	1.91084	1.07079	0.37178	0.19435	0.16349
	1.094	-0.60449	0.14773		1.095	2.51009		1.095	-0.30528		0.2178	-2.8786		10.95	1.91301	1.07095	0.37177	0.19453	0.1635
	1.095	-0.60422	0.14084		1.096	2.51028		1.096	-0.38045		0.218	-3.20344		10.96	1.91848	1.07121	0.37208	0.19412	0.1631
	1.096	-0.59846	0.13485		1.097	2.51042		1.097	-0.45018		0.2182	-3.01782		10.97	1.91778	1.07172	0.37273	0.19464	0.16312
	1.097	-0.58747	0.12982		1.098	2.51049		1.098	-0.51187		0.2184	-2.97141		10.98	1.91761	1.07269	0.3734	0.19538	0.16319
	1.098	-0.57159	0.12575		1.099	2.51051		1.099	-0.56313		0.2186	-2.97141		10.99	1.9201	1.07266	0.3741	0.19528	0.16325
	1.099	-0.55126	0.12258		1.1	2.51045		1.1	-0.60191		0.2188	-3.01782		11	1.92391	1.07188	0.37491	0.1951	0.1634
	1.1	-0.52701	0.12017		1.101	2.51033		1.101	-0.62645		0.219	-3.06422		11.01	1.926	1.07222	0.37505	0.19532	0.1638
	1.101	-0.49945	0.11834		1.102	2.51014		1.102	-0.63542		0.2192	-3.11063		11.02	1.93024	1.07416	0.37524	0.19559	0.16437
	1.102	-0.46925	0.11684		1.103	2.50988		1.103	-0.6279		0.2194	-3.11063		11.03	1.93467	1.07566	0.37553	0.19633	0.16447
	1.103	-0.43714	0.11542		1.104	2.50954		1.104	-0.6034		0.2196	-3.11063		11.04	1.93078	1.07684	0.3753	0.19645	0.16465
	1.104	-0.40386	0.11379		1.105	2.50914		1.105	-0.56189		0.2198	-3.20344		11.05	1.93531	1.07892	0.37547	0.19681	0.16435
	1.105	-0.37017	0.11169		1.106	2.50867		1.106	-0.50379		0.22	-3.15703		11.06	1.93894	1.08025	0.37554	0.19767	0.164
	1.106	-0.33676	0.10888		1.107	2.50814		1.107	-0.42995		0.2202	-3.11063		11.07	1.93277	1.08048	0.37557	0.19661	0.16388
	1.107	-0.30427	0.10517		1.108	2.50754		1.108	-0.34164		0.2204	-2.97141		11.08	1.9289	1.08004	0.37598	0.19583	0.16365
	1.108	-0.27327	0.10043		1.109	2.50689		1.109	-0.24053		0.2206	-3.34265		11.09	1.9305	1.08002	0.37678	0.19568	0.16392
	1.109	-0.36627	0.14193		1.11	2.50619		1.11	-0.12863		0.2208	-3.29625		11.1	1.93342	1.08028	0.37759	0.19597	0.16437
	1.11	-0.32593	0.13165		1.111	2.50545		1.111	-0.00828		0.221	-3.34265		11.11	1.93505	1.08016	0.37805	0.19617	0.16405
	1.111	-0.28913	0.11999		1.112	2.50468		1.112	0.11793		0.2212	-3.34265		11.12	1.93202	1.08033	0.37844	0.19619	0.16394
	1.112	-0.25586	0.10726		1.113	2.50389		1.113	0.24724		0.2214	-3.38906		11.13	1.93334	1.08053	0.37897	0.19644	0.16433
	1.113	-0.22593	0.09387		1.114	2.50309		1.114	0.37671		0.2216	-3.43546		11.14	1.94195	1.0799	0.37921	0.19728	0.16442
	1.114	-0.19895	0.08032		1.115	2.50229		1.115	0.50339		0.2218	-3.24984		11.15	1.94729	1.08115	0.37897	0.19793	0.1645
	1.115	-0.17443	0.06715		1.116	2.50151		1.116	0.62433		0.222	-3.24984		11.16	1.94524	1.08388	0.37848	0.19815	0.16423
	1.116	-0.15177	0.05496		1.117	2.50077		1.117	0.73666		0.2222	-3.20344		11.17	1.94728	1.08543	0.37852	0.19793	0.16421
	1.117	-0.13035	0.0443		1.118	2.50007		1.118	0.8377		0.2224	-3.24984		11.18	1.94811	1.08678	0.37838	0.19733	0.16472
	1.118	-0.1096	0.0357		1.119	2.49944		1.119	0.925		0.2226	-3.34265		11.19	1.94636	1.08757	0.37837	0.19796	0.16485
	1.119	-0.08903	0.0296		1.12	2.49888		1.12	0.99643		0.2228	-3.06422		11.2	1.95217	1.08772	0.37926	0.19824	0.16452
	1.12	-0.06829	0.02632		1.121	2.49841		1.121	1.05023		0.223	-3.01782		11.21	1.95274	1.08817	0.38016	0.19789	0.16452
	1.121	-0.04724	0.02607		1.122	2.49804		1.122	1.08508		0.2232	-3.11063		11.22	1.952	1.08837	0.38092	0.19819	0.16481
	1.122	-0.02591	0.0289		1.123	2.49777		1.123	1.10012		0.2234	-3.06422		11.23	1.95221	1.08887	0.38138	0.19868	0.1653
	1.123	-0.00457	0.0347		1.124	2.49762		1.124	1.09496		0.2236	-2.97141		11.24	1.95201	1.0892	0.38176	0.19922	0.16547
	1.124	0.0163	0.04324		1.125	2.4976		1.125	1.06976		0.2238	-2.8786		11.25	1.95807	1.08858	0.38272	0.19846	0.16541
	1.125	0.03604	0.05411		1.126	2.49768		1.126	1.02517		0.224	-2.92501		11.26	1.9595	1.08898	0.38328	0.19793	0.16578
	1.126	0.05384	0.06682		1.127	2.49789		1.127	0.96232		0.2242	-2.97141		11.27	1.95738	1.08982	0.38282	0.19847	0.16575
	1.127	0.06878	0.08075		1.128	2.49821		1.128	0.8828		0.2244	-2.73939		11.28	1.96003	1.09084	0.3828	0.19862	0.16586
	1.128	0.07992	0.09524		1.129	2.49863		1.129	0.78864		0.2246	-2.69298		11.29	1.96263	1.09293	0.38321	0.19842	0.16609
	1.129	0.08634	0.10959		1.13	2.49914		1.13	0.68218		0.2248	-2.64658		11.3	1.96653	1.09521	0.3833	0.19926	0.16603
	1.13	0.08717	0.12309		1.131	2.49973		1.131	0.56607		0.225	-2.78579		11.31	1.96893	1.09646	0.38317	0.20032	0.16656
	1.131	0.08171	0.13509		1.132	2.50038		1.132	0.44318		0.2252	-2.73939		11.32	1.97111	1.09674	0.38387	0.20048	0.16651
	1.132	0.06945	0.14498		1.133	2.50107		1.133	0.31647		0.2254	-2.60017		11.33	1.96802	1.09704	0.38441	0.20113	0.16637
	1.133	0.05008	0.15225		1.134	2.50178		1.134	0.18899		0.2256	-2.64658		11.34	1.96544	1.09751	0.38533	0.20124	0.16687
	1.134	0.02354	0.15652		1.135	2.5025		1.135	0.0637		0.2258	-2.73939		11.35	1.96684	1.09791	0.38647	0.20136	0.16672
	1.135	-0.00994	0.15752		1.136	2.50319		1.136	-0.05654		0.226	-2.64658		11.36	1.96307	1.09804	0.38646	0.20003	0.16679
	1.136	-0.04992	0.15513		1.137	2.50386		1.137	-0.16908		0.2262	-2.55377		11.37	1.96626	1.09836	0.38673	0.19909	0.16712
	1.137	-0.09569	0.14937		1.138	2.50446		1.138	-0.27155		0.2264	-2.50736		11.38	1.9711	1.09865	0.38709	0.20021	0.16734
	1.138	-0.14634	0.14042		1.139	2.50499		1.139	-0.36189		0.2266	-2.64658		11.39	1.97747	1.09848	0.38688	0.20026	0.16702
	1.139	-0.20076	0.12857		1.14	2.50543		1.14	-0.43844		0.2268	-2.60017		11.4	1.9789	1.09815	0.38705	0.19979	0.16665
	1.14	-0.25773	0.11426		1.141	2.50578		1.141	-0.49995		0.227	-2.60017		11.41	1.97376	1.09857	0.38739	0.20003	0.16691
	1.141	-0.31591	0.09803		1.142	2.50602		1.142	-0.54561		0.2272	-2.46096		11.42	1.97489	1.10036	0.38769	0.20036	0.16674
	1.142	-0.37389	0.08049		1.143	2.50616		1.143	-0.57506		0.2274	-2.69298		11.43	1.97081	1.10256	0.38765	0.20125	0.1668
	1.143	-0.43026	0.06237		1.144	2.50617		1.144	-0.58839		0.2276	-2.55377		11.44	1.96859	1.10436	0.38781	0.20179	0.16688
	1.144	-0.48363	0.04439		1.145	2.50608		1.145	-0.58616		0.2278	-2.50736		11.45	1.97207	1.1056	0.38893	0.20183	0.16719
	1.145	-0.53264	0.02733		1.146	2.50588		1.146	-0.56931		0.228	-2.46096		11.46	1.97402	1.10638	0.38933	0.20186	0.16766
	1.146	-0.57606	0.01196		1.147	2.50557		1.147	-0.53919		0.2282	-2.60017		11.47	1.97578	1.1071	0.38915	0.20205	0.16747
	1.147	-0.61272	-0.000984898		1.148	2.50518		1.148	-0.49749		0.2284	-2.50736		11.48	1.97738	1.10752	0.38982	0.20227	0.167
	1.148	-0.64163	-0.01083		1.149	2.50471		1.149	-0.44617		0.2286	-2.41455		11.49	1.97469	1.10757	0.39063	0.20228	0.16715
	1.149	-0.66195	-0.01696		1.15	2.50418		1.15	-0.38746		0.2288	-2.41455		11.5	1.97572	1.10817	0.39052	0.20228	0.16829
	1.15	-0.67305	-0.01887		1.151	2.50359		1.151	-0.32376		0.229	-2.60017		11.51	1.98577	1.10868	0.39056	0.20151	0.16834
	1.151	-0.67449	-0.01619		1.152	2.50296		1.152	-0.25757		0.2292	-2.41455		11.52	1.98617	1.10877	0.39042	0.20147	0.16809
	1.152	-0.66608	-0.00868		1.153	2.50232		1.153	-0.19147		0.2294	-2.46096		11.53	1.98421	1.10879	0.39024	0.20149	0.16876
	1.153	-0.64788	0.00375		1.154	2.50166		1.154	-0.12798		0.2296	-2.27534		11.54	1.99188	1.10919	0.39056	0.20159	0.16902
	1.154	-0.62022	0.02104		1.155	2.50102		1.155	-0.06957		0.2298	-2.46096		11.55	1.99004	1.10999	0.39088	0.20279	0.16859
	1.155	-0.58373	0.04292		1.156	2.50039		1.156	-0.01856		0.23	-2.36815		11.56	1.98636	1.1113	0.39188	0.20334	0.16823
	1.156	-0.53928	0.06902		1.157	2.49979		1.157	0.02295		0.2302	-2.32174		11.57	1.98315	1.11366	0.39308	0.2039	0.16829
	1.157	-0.48805	0.09876		1.158	2.49923		1.158	0.05312		0.2304	-2.22893		11.58	1.97965	1.11528	0.39361	0.20452	0.16861
	1.158	-0.43143	0.13148		1.159	2.49871		1.159	0.07041		0.2306	-2.36815		11.59	1.98593	1.1155	0.39397	0.20462	0.16854
	1.159	-0.37105	0.16637		1.16	2.49825		1.16	0.07368		0.2308	-2.36815		11.6	1.99413	1.11628	0.39481	0.20488	0.16808
	1.16	-0.30867	0.20256		1.161	2.49785		1.161	0.06213		0.231	-2.36815		11.61	1.99994	1.11729	0.39505	0.20532	0.16804
	1.161	-0.24616	0.23915		1.162	2.49751		1.162	0.03542		0.2312	-2.18253		11.62	1.99671	1.11737	0.39458	0.20549	0.16843
	1.162	-0.18542	0.27522		1.163	2.49723		1.163	-0.00637		0.2314	-2.27534		11.63	1.99289	1.11702	0.39503	0.20522	0.16885
	1.163	-0.12828	0.30988		1.164	2.49702		1.164	-0.06271		0.2316	-2.46096		11.64	1.99052	1.11686	0.39534	0.20558	0.16961
	1.164	-0.07643	0.34233		1.165	2.49687		1.165	-0.13265		0.2318	-2.36815		11.65	1.98887	1.11712	0.39503	0.20561	0.17014
	1.165	-0.03134	0.37186		1.166	2.49678		1.166	-0.21482		0.232	-2.13612		11.66	1.99537	1.11711	0.39517	0.20511	0.1695
	1.166	0.00581	0.3979		1.167	2.49675		1.167	-0.30746		0.2322	-2.18253		11.67	2.00203	1.11703	0.39576	0.20472	0.16898
	1.167	0.0342	0.42004		1.168	2.49677		1.168	-0.40849		0.2324	-2.46096		11.68	1.99845	1.11735	0.39643	0.20543	0.16952
	1.168	0.05339	0.43805		1.169	2.49685		1.169	-0.51551		0.2326	-2.46096		11.69	1.99431	1.11851	0.39724	0.20648	0.16986
	1.169	0.06335	0.45182		1.17	2.49698		1.17	-0.62594		0.2328	-2.36815		11.7	1.99224	1.12083	0.3978	0.20652	0.16986
	1.17	0.06445	0.46146		1.171	2.49716		1.171	-0.737		0.233	-2.32174		11.71	1.99769	1.1227	0.39819	0.20693	0.16987
	1.171	0.05742	0.46716		1.172	2.49737		1.172	-0.84585		0.2332	-2.41455		11.72	2.00514	1.12395	0.39848	0.2075	0.16995
	1.172	0.04329	0.46925		1.173	2.49763		1.173	-0.94966		0.2334	-2.50736		11.73	2.00589	1.12481	0.39825	0.20776	0.17009
	1.173	0.0233	0.46811		1.174	2.49793		1.174	-1.04566		0.2336	-2.36815		11.74	2.00701	1.12528	0.39834	0.20748	0.16998
	1.174	-0.00117	0.46416		1.175	2.49826		1.175	-1.13125		0.2338	-2.36815		11.75	2.00759	1.12566	0.39853	0.20724	0.16997
	1.175	-0.02874	0.4578		1.176	2.49862		1.176	-1.20406		0.234	-2.27534		11.76	2.00857	1.12503	0.39908	0.20765	0.17008
	1.176	-0.0581	0.44938		1.177	2.49901		1.177	-1.26201		0.2342	-2.50736		11.77	2.00489	1.12452	0.39932	0.20798	0.17006
	1.177	-0.08817	0.43915		1.178	2.49942		1.178	-1.30339		0.2344	-2.36815		11.78	2.00222	1.12473	0.39888	0.20743	0.1702
	1.178	-0.11808	0.42726		1.179	2.49986		1.179	-1.32691		0.2346	-2.27534		11.79	2.00749	1.12434	0.39963	0.20714	0.17051
	1.179	-0.14735	0.41374		1.18	2.5003		1.18	-1.33168		0.2348	-2.08972		11.8	2.0126	1.12413	0.40084	0.2078	0.17046
	1.18	-0.17581	0.39845		1.181	2.50075		1.181	-1.31731		0.235	-2.18253		11.81	2.01174	1.12527	0.40126	0.20758	0.17098
	1.181	-0.20368	0.38118		1.182	2.50122		1.182	-1.28389		0.2352	-2.08972		11.82	2.00973	1.12584	0.40178	0.20695	0.17092
	1.182	-0.23149	0.36159		1.183	2.50169		1.183	-1.23199		0.2354	-1.81129		11.83	2.00441	1.12711	0.40238	0.20751	0.17022
	1.183	-0.26001	0.33929		1.184	2.50215		1.184	-1.16259		0.2356	-1.67207		11.84	2.00108	1.12978	0.40214	0.20836	0.17071
	1.184	-0.29017	0.31391		1.185	2.50259		1.185	-1.07714		0.2358	-1.62567		11.85	2.00358	1.13184	0.40212	0.20863	0.17094
	1.185	-0.32295	0.28507		1.186	2.50304		1.186	-0.97745		0.236	-1.48645		11.86	2.00828	1.13317	0.40231	0.20877	0.17093
	1.186	-0.35923	0.25252		1.187	2.50346		1.187	-0.86568		0.2362	-1.39364		11.87	2.01238	1.13329	0.40228	0.20939	0.17126
	1.187	-0.39968	0.21616		1.188	2.50385		1.188	-0.74421		0.2364	-1.62567		11.88	2.01951	1.13346	0.40243	0.20945	0.17111
	1.188	-0.44463	0.17608		1.189	2.50422		1.189	-0.61569		0.2366	-1.99691		11.89	2.02018	1.13399	0.40244	0.20969	0.17107
	1.189	-0.49399	0.13259		1.19	2.50456		1.19	-0.48284		0.2368	-1.34724		11.9	2.01618	1.13393	0.40291	0.21052	0.17132
	1.19	-0.54718	0.08628		1.191	2.50487		1.191	-0.34849		0.237	-0.65116		11.91	2.0185	1.13397	0.40374	0.2098	0.17154
	1.191	-0.60308	0.03798		1.192	2.50514		1.192	-0.21542		0.2372	-0.83678		11.92	2.01449	1.13452	0.40447	0.20927	0.1719
	1.192	-0.66007	-0.01123		1.193	2.50536		1.193	-0.08635		0.2374	-1.25443		11.93	2.0142	1.13485	0.40539	0.20962	0.17235
	1.193	-0.71607	-0.06006		1.194	2.50555		1.194	0.03615		0.2376	-2.69298		11.94	2.02222	1.13494	0.406	0.20947	0.1729
	1.194	-0.76867	-0.10704		1.195	2.50569		1.195	0.14973		0.2378	-4.59559		11.95	2.02307	1.13484	0.40562	0.2095	0.17317
	1.195	-0.8152	-0.15063		1.196	2.5058		1.196	0.25228		0.238	-7.24067		11.96	2.0194	1.13552	0.40597	0.20989	0.17315
	1.196	-0.85297	-0.18923		1.197	2.50586		1.197	0.34203		0.2382	-10.3962		11.97	2.01726	1.13777	0.40673	0.21054	0.17277
	1.197	-0.87939	-0.22134		1.198	2.50589		1.198	0.41751		0.2384	-14.1086		11.98	2.01906	1.13969	0.40645	0.21081	0.172
	1.198	-0.89216	-0.24557		1.199	2.50587		1.199	0.47766		0.2386	-18.053		11.99	2.02264	1.14102	0.40623	0.21075	0.17214
	1.199	-0.88947	-0.26079		1.2	2.50583		1.2	0.52178		0.2388	-22.2295		12	2.02959	1.14169	0.40644	0.21102	0.17306
	1.2	-0.87013	-0.26615		1.201	2.50575		1.201	0.54958		0.239	-26.7308		12.01	2.03265	1.14263	0.40671	0.21152	0.17319
	1.201	-0.83368	-0.26117		1.202	2.50564		1.202	0.56117		0.2392	-31.6497		12.02	2.03483	1.14318	0.407	0.21181	0.17306
	1.202	-0.78047	-0.24578		1.203	2.50551		1.203	0.55704		0.2394	-36.2438		12.03	2.03689	1.14294	0.4077	0.21169	0.17327
	1.203	-0.71169	-0.22033		1.204	2.50536		1.204	0.53804		0.2396	-40.513		12.04	2.03645	1.14356	0.40853	0.21118	0.17319
	1.204	-0.62932	-0.18558		1.205	2.50519		1.205	0.50536		0.2398	-43.483		12.05	2.0391	1.14372	0.40866	0.21111	0.17331
	1.205	-0.53605	-0.14268		1.206	2.505		1.206	0.46051		0.24	-46.1281		12.06	2.03434	1.14304	0.40888	0.21151	0.17388
	1.206	-0.43518	-0.09315		1.207	2.50479		1.207	0.40525		0.2402	-47.9378		12.07	2.03471	1.14293	0.40946	0.21141	0.17387
	1.207	-0.3304	-0.03875		1.208	2.5046		1.208	0.34154		0.2404	-49.1444		12.08	2.03534	1.14316	0.40962	0.21191	0.17357
	1.208	-0.22564	0.01855		1.209	2.50439		1.209	0.27154		0.2406	-50.0261		12.09	2.03372	1.14338	0.40972	0.21263	0.17364
	1.209	-0.12481	0.07669		1.21	2.50418		1.21	0.19747		0.2408	-51.0006		12.1	2.03945	1.14509	0.40945	0.2127	0.17336
	1.21	-0.03163	0.13362		1.211	2.50397		1.211	0.12162		0.241	-51.743		12.11	2.04266	1.14774	0.40943	0.21289	0.17296
	1.211	0.0506	0.18739		1.212	2.50377		1.212	0.04628		0.2412	-52.0215		12.12	2.04443	1.14972	0.40995	0.21332	0.17283
	1.212	0.11918	0.23626		1.213	2.50357		1.213	-0.02637		0.2414	-52.2999		12.13	2.04585	1.15055	0.41002	0.21368	0.1729
	1.213	0.17213	0.27879		1.214	2.50339		1.214	-0.09426		0.2416	-52.7176		12.14	2.04958	1.15155	0.41052	0.21355	0.17309
	1.214	0.20828	0.31386		1.215	2.50323		1.215	-0.15552		0.2418	-52.4391		12.15	2.05459	1.15235	0.41143	0.21406	0.17318
	1.215	0.22734	0.34079		1.216	2.50308		1.216	-0.20851		0.242	-52.2071		12.16	2.05519	1.15222	0.41216	0.21411	0.17354
	1.216	0.22986	0.35928		1.217	2.50296		1.217	-0.25187		0.2422	-51.9287		12.17	2.05402	1.15201	0.4128	0.2135	0.17367
	1.217	0.21717	0.36948		1.218	2.50285		1.218	-0.28458		0.2424	-51.6502		12.18	2.05083	1.15202	0.41316	0.21395	0.17349
	1.218	0.1913	0.37193		1.219	2.50277		1.219	-0.30594		0.2426	-51.279		12.19	2.05455	1.15243	0.41319	0.21435	0.17358
	1.219	0.1548	0.36753		1.22	2.50273		1.22	-0.31564		0.2428	-50.7685		12.2	2.05912	1.15312	0.41339	0.21414	0.17421
	1.22	0.11058	0.35748		1.221	2.5027		1.221	-0.31371		0.243	-50.2581		12.21	2.05954	1.15323	0.41342	0.214	0.17479
	1.221	0.06173	0.34317		1.222	2.50271		1.222	-0.30059		0.2432	-49.8404		12.22	2.06237	1.15324	0.41333	0.21489	0.17481
	1.222	0.01134	0.32616		1.223	2.50274		1.223	-0.27702		0.2434	-49.33		12.23	2.06287	1.15366	0.41371	0.21538	0.17464
	1.223	-0.03771	0.30802		1.224	2.5028		1.224	-0.24411		0.2436	-48.8195		12.24	2.06631	1.15445	0.41368	0.2156	0.17432
	1.224	-0.08288	0.29028		1.225	2.50289		1.225	-0.20323		0.2438	-48.1699		12.25	2.07329	1.15698	0.41387	0.21593	0.17388
	1.225	-0.1221	0.27432		1.226	2.50299		1.226	-0.15601		0.244	-47.6594		12.26	2.06808	1.15852	0.41491	0.21563	0.17333
	1.226	-0.15386	0.26136		1.227	2.50313		1.227	-0.10425		0.2442	-46.9633		12.27	2.07301	1.15926	0.41562	0.21537	0.17339
	1.227	-0.17726	0.2523		1.228	2.50327		1.228	-0.0499		0.2444	-46.0352		12.28	2.07478	1.16085	0.41612	0.21561	0.17409
	1.228	-0.19202	0.24776		1.229	2.50343		1.229	0.00503		0.2446	-45.2463		12.29	2.06442	1.16185	0.41655	0.21613	0.17444
	1.229	-0.19844	0.24804		1.23	2.5036		1.23	0.05854		0.2448	-44.4111		12.3	2.07188	1.16209	0.41689	0.21614	0.17474
	1.23	-0.19733	0.25309		1.231	2.50378		1.231	0.10866		0.245	-43.947		12.31	2.07431	1.16243	0.4173	0.21634	0.17539
	1.231	-0.18994	0.26256		1.232	2.50394		1.232	0.15359		0.2452	-43.0653		12.32	2.07583	1.16256	0.41728	0.2166	0.17544
	1.232	-0.17782	0.2758		1.233	2.50411		1.233	0.19166		0.2454	-42.3228		12.33	2.08345	1.16227	0.41718	0.21636	0.17567
	1.233	-0.16269	0.29194		1.234	2.50426		1.234	0.22147		0.2456	-41.6732		12.34	2.08167	1.16225	0.4172	0.21616	0.17572
	1.234	-0.14634	0.30994		1.235	2.50439		1.235	0.24189		0.2458	-41.0699		12.35	2.07984	1.16205	0.41746	0.21566	0.17516
	1.235	-0.13048	0.32863		1.236	2.5045		1.236	0.25205		0.246	-40.5594		12.36	2.08834	1.16153	0.417	0.21545	0.17561
	1.236	-0.11667	0.34683		1.237	2.50459		1.237	0.25147		0.2462	-39.6778		12.37	2.09345	1.16261	0.41724	0.21597	0.17523
	1.237	-0.10616	0.3634		1.238	2.50464		1.238	0.23994		0.2464	-39.1209		12.38	2.0897	1.16477	0.41829	0.21641	0.17491
	1.238	-0.09992	0.37727		1.239	2.50467		1.239	0.21766		0.2466	-38.5176		12.39	2.08675	1.16649	0.41881	0.21695	0.17543
	1.239	-0.09852	0.38756		1.24	2.50467		1.24	0.18507		0.2468	-37.9144		12.4	2.08448	1.16782	0.41966	0.21729	0.17563
	1.24	-0.10217	0.3936		1.241	2.50465		1.241	0.14297		0.247	-37.2183		12.41	2.08956	1.16832	0.42023	0.21765	0.17576
	1.241	-0.11068	0.39493		1.242	2.50459		1.242	0.09242		0.2472	-36.5686		12.42	2.09598	1.16906	0.42052	0.21812	0.17602
	1.242	-0.12355	0.3914		1.243	2.50451		1.243	0.03467		0.2474	-35.9654		12.43	2.09065	1.17013	0.41988	0.21839	0.17641
	1.243	-0.13997	0.38308		1.244	2.50441		1.244	-0.02878		0.2476	-35.3621		12.44	2.08552	1.17017	0.41968	0.21857	0.17656
	1.244	-0.15891	0.37033		1.245	2.50429		1.245	-0.09636		0.2478	-34.666		12.45	2.08792	1.17016	0.42016	0.21831	0.17691
	1.245	-0.17917	0.35371		1.246	2.50417		1.246	-0.16636		0.248	-34.0164		12.46	2.08806	1.1708	0.42042	0.21767	0.17672
	1.246	-0.1995	0.334		1.247	2.50403		1.247	-0.23708		0.2482	-33.3667		12.47	2.09591	1.17073	0.42106	0.21717	0.17671
	1.247	-0.2186	0.31212		1.248	2.50391		1.248	-0.30682		0.2484	-32.8562		12.48	2.10538	1.17125	0.4206	0.21679	0.17669
	1.248	-0.23526	0.28908		1.249	2.50379		1.249	-0.37395		0.2486	-32.1137		12.49	2.09851	1.17127	0.42104	0.21705	0.17657
	1.249	-0.24838	0.26592		1.25	2.50368		1.25	-0.43696		0.2488	-31.3713		12.5	2.10043	1.17076	0.42247	0.21787	0.17653
	1.25	-0.25701	0.24367		1.251	2.50359		1.251	-0.49449		0.249	-30.768		12.51	2.1057	1.17243	0.42273	0.21886	0.17628
	1.251	-0.26044	0.2233		1.252	2.50353		1.252	-0.54537		0.2492	-30.3503		12.52	2.10706	1.17492	0.42307	0.21915	0.17687
	1.252	-0.25819	0.20563		1.253	2.50351		1.253	-0.58863		0.2494	-29.7471		12.53	2.1085	1.17655	0.42372	0.21963	0.17734
	1.253	-0.25003	0.19136		1.254	2.50352		1.254	-0.62355		0.2496	-28.9582		12.54	2.10851	1.17727	0.42349	0.22079	0.17698
	1.254	-0.23597	0.18095		1.255	2.50356		1.255	-0.64966		0.2498	-28.4477		12.55	2.10704	1.17768	0.42314	0.22085	0.1766
	1.255	-0.21628	0.17471		1.256	2.50365		1.256	-0.66671		0.25	-28.0765		12.56	2.10662	1.17879	0.42346	0.22146	0.17689
	1.256	-0.19147	0.17269		1.257	2.50377		1.257	-0.67473		0.2502	-27.5196		12.57	2.10252	1.18002	0.42358	0.2219	0.17688
	1.257	-0.16223	0.17479		1.258	2.50394		1.258	-0.67396		0.2504	-26.8236		12.58	2.09944	1.18029	0.42373	0.22131	0.17688
	1.258	-0.12943	0.18067		1.259	2.50415		1.259	-0.66489		0.2506	-26.3131		12.59	2.10934	1.17996	0.4241	0.22063	0.17732
	1.259	-0.09406	0.18988		1.26	2.5044		1.26	-0.64819		0.2508	-25.8955		12.6	2.11354	1.18024	0.42447	0.22072	0.17738
	1.26	-0.05722	0.20182		1.261	2.50468		1.261	-0.62473		0.251	-25.4778		12.61	2.10799	1.18085	0.42496	0.22134	0.17731
	1.261	-0.02002	0.21582		1.262	2.505		1.262	-0.59551		0.2512	-24.921		12.62	2.11055	1.18031	0.42587	0.2215	0.1775
	1.262	0.01641	0.23118		1.263	2.50535		1.263	-0.56165		0.2514	-24.3641		12.63	2.11545	1.18033	0.42643	0.22087	0.17808
	1.263	0.05101	0.24719		1.264	2.50572		1.264	-0.52437		0.2516	-23.9001		12.64	2.116	1.18113	0.42615	0.22059	0.17807
	1.264	0.0828	0.26318		1.265	2.50612		1.265	-0.48491		0.2518	-23.6216		12.65	2.11844	1.18239	0.42656	0.22082	0.17754
	1.265	0.11091	0.27856		1.266	2.50654		1.266	-0.44454		0.252	-23.0184		12.66	2.11766	1.18463	0.4267	0.22146	0.17718
	1.266	0.13464	0.29285		1.267	2.50698		1.267	-0.40449		0.2522	-22.5543		12.67	2.11622	1.18642	0.42695	0.22254	0.17756
	1.267	0.15346	0.30565		1.268	2.50742		1.268	-0.36594		0.2524	-22.1367		12.68	2.1191	1.18703	0.42785	0.22252	0.17795
	1.268	0.16703	0.31671		1.269	2.50788		1.269	-0.32996		0.2526	-21.719		12.69	2.11964	1.18714	0.42754	0.22246	0.17806
	1.269	0.17519	0.32588		1.27	2.50834		1.27	-0.29751		0.2528	-21.255		12.7	2.11771	1.18809	0.42727	0.22283	0.17811
	1.27	0.17795	0.33313		1.271	2.5088		1.271	-0.2694		0.253	-20.6053		12.71	2.12111	1.18862	0.42769	0.22339	0.17836
	1.271	0.17548	0.3385		1.272	2.50926		1.272	-0.24623		0.2532	-20.2341		12.72	2.12717	1.18829	0.42779	0.22339	0.17891
	1.272	0.1681	0.34211		1.273	2.50971		1.273	-0.22845		0.2534	-19.8164		12.73	2.12966	1.1887	0.42846	0.22327	0.17868
	1.273	0.15621	0.34411		1.274	2.51016		1.274	-0.21627		0.2536	-19.306		12.74	2.13614	1.18953	0.4293	0.22381	0.17851
	1.274	0.1403	0.34467		1.275	2.51059		1.275	-0.2097		0.2538	-18.7955		12.75	2.13418	1.18944	0.42945	0.22361	0.17844
	1.275	0.12086	0.34394		1.276	2.51101		1.276	-0.20854		0.254	-18.4243		12.76	2.13045	1.189	0.42991	0.2233	0.17857
	1.276	0.09842	0.34207		1.277	2.51141		1.277	-0.21237		0.2542	-18.0994		12.77	2.13368	1.18876	0.43009	0.22341	0.17875
	1.277	0.07345	0.33912		1.278	2.51179		1.278	-0.22058		0.2544	-17.7282		12.78	2.13175	1.19006	0.43018	0.22389	0.17854
	1.278	0.04638	0.33517		1.279	2.51215		1.279	-0.23239		0.2546	-17.3105		12.79	2.13047	1.19266	0.42991	0.22441	0.17824
	1.279	0.01759	0.3302		1.28	2.51248		1.28	-0.24685		0.2548	-16.8929		12.8	2.1296	1.19443	0.42964	0.22442	0.17825
	1.28	-0.01261	0.32419		1.281	2.51279		1.281	-0.26292		0.255	-16.7537		12.81	2.1311	1.19549	0.43009	0.22506	0.1788
	1.281	-0.04395	0.31712		1.282	2.51305		1.282	-0.27942		0.2552	-16.1968		12.82	2.1299	1.19641	0.43069	0.22551	0.17964
	1.282	-0.07618	0.30893		1.283	2.51328		1.283	-0.29519		0.2554	-15.8256		12.83	2.13651	1.1968	0.4311	0.22537	0.18017
	1.283	-0.10908	0.29964		1.284	2.51347		1.284	-0.309		0.2556	-15.3615		12.84	2.14287	1.19686	0.4308	0.22581	0.18057
	1.284	-0.14238	0.28931		1.285	2.51362		1.285	-0.31969		0.2558	-15.2687		12.85	2.14388	1.19774	0.43163	0.22587	0.1803
	1.285	-0.17577	0.27806		1.286	2.51373		1.286	-0.32615		0.256	-14.9439		12.86	2.14597	1.19786	0.43295	0.22549	0.17966
	1.286	-0.20882	0.26612		1.287	2.51378		1.287	-0.32741		0.2562	-14.7119		12.87	2.1423	1.19729	0.43327	0.22588	0.17961
	1.287	-0.24105	0.25381		1.288	2.51379		1.288	-0.32262		0.2564	-14.2014		12.88	2.14165	1.1971	0.43346	0.22548	0.17953
	1.288	-0.27181	0.24155		1.289	2.51375		1.289	-0.31112		0.2566	-13.9694		12.89	2.14554	1.19661	0.43346	0.22494	0.17974
	1.289	-0.30038	0.22985		1.29	2.51366		1.29	-0.29246		0.2568	-13.8766		12.9	2.15205	1.1958	0.43338	0.22565	0.1802
	1.29	-0.32593	0.21928		1.291	2.51352		1.291	-0.26641		0.257	-13.5053		12.91	2.15493	1.19597	0.43352	0.22541	0.18038
	1.291	-0.34759	0.21043		1.292	2.51334		1.292	-0.23296		0.2572	-13.1805		12.92	2.1486	1.19796	0.43368	0.22517	0.18012
	1.292	-0.36447	0.2039		1.293	2.51312		1.293	-0.19237		0.2574	-13.0413		12.93	2.14891	1.19996	0.43393	0.22678	0.17964
	1.293	-0.37574	0.20023		1.294	2.51286		1.294	-0.14511		0.2576	-12.9485		12.94	2.15359	1.20095	0.43399	0.22769	0.17986
	1.294	-0.38069	0.19989		1.295	2.51256		1.295	-0.09188		0.2578	-12.7165		12.95	2.15882	1.20211	0.4339	0.22782	0.18057
	1.295	-0.37879	0.20317		1.296	2.51223		1.296	-0.03358		0.258	-12.2524		12.96	2.15882	1.20299	0.43472	0.22835	0.18089
	1.296	-0.36976	0.21024		1.297	2.51189		1.297	0.02872		0.2582	-12.1596		12.97	2.15654	1.20404	0.43606	0.22794	0.18085
	1.297	-0.35363	0.22102		1.298	2.51151		1.298	0.09378		0.2584	-12.1596		12.98	2.16332	1.20523	0.43676	0.22792	0.18079
	1.298	-0.33075	0.23526		1.299	2.51113		1.299	0.16028		0.2586	-11.8812		12.99	2.16341	1.20513	0.43646	0.22787	0.181
	1.299	-0.30184	0.25246		1.3	2.51075		1.3	0.22681		0.2588	-11.6491		13	2.16384	1.20497	0.43664	0.22704	0.18053
	1.3	-0.26795	0.27192		1.301	2.51037		1.301	0.29196		0.259	-11.5563		13.01	2.16795	1.20499	0.43682	0.22722	0.18052
	1.301	-0.23044	0.29278		1.302	2.50999		1.302	0.35431		0.2592	-11.5563		13.02	2.17319	1.20484	0.43656	0.22736	0.18144
	1.302	0.01451	0.30969		1.303	2.50962		1.303	0.41252		0.2594	-11.3707		13.03	2.17813	1.20512	0.43694	0.22726	0.18165
	1.303	-0.04859	0.27605		1.304	2.50927		1.304	0.46533		0.2596	-11.1387		13.04	2.17835	1.2056	0.43689	0.22777	0.18159
	1.304	-0.12723	0.23117		1.305	2.50894		1.305	0.51162		0.2598	-11.0459		13.05	2.17977	1.20623	0.43671	0.22754	0.18123
	1.305	-0.22134	0.17507		1.306	2.50864		1.306	0.55044		0.26	-10.9995		13.06	2.17186	1.20793	0.43682	0.22765	0.18057
	1.306	-0.33011	0.10836		1.307	2.50835		1.307	0.58103		0.2602	-11.0459		13.07	2.1699	1.20983	0.43701	0.2285	0.1807
	1.307	-0.45196	0.03222		1.308	2.5081		1.308	0.60283		0.2604	-10.721		13.08	2.181	1.2109	0.43778	0.22931	0.18139
	1.308	-0.58451	-0.05161		1.309	2.50787		1.309	0.61553		0.2606	-10.7675		13.09	2.18531	1.21074	0.43881	0.22965	0.18132
	1.309	-0.72466	-0.14084		1.31	2.50766		1.31	0.61904		0.2608	-10.6282		13.1	2.18081	1.21097	0.43968	0.22927	0.18153
	1.31	-0.86863	-0.23276		1.311	2.50747		1.311	0.61351		0.261	-10.5818		13.11	2.1827	1.21205	0.43969	0.22968	0.18183
	1.311	-1.01213	-0.32433		1.312	2.50731		1.312	0.59929		0.2612	-10.6282		13.12	2.18477	1.21228	0.43979	0.23049	0.18134
	1.312	-1.15052	-0.4123		1.313	2.50717		1.313	0.57699		0.2614	-10.3034		13.13	2.18721	1.21299	0.44031	0.23082	0.18072
	1.313	-1.279	-0.49339		1.314	2.50703		1.314	0.54739		0.2616	-10.3498		13.14	2.18633	1.21426	0.44022	0.23127	0.18131
	1.314	-1.39285	-0.56443		1.315	2.5069		1.315	0.51144		0.2618	-10.3498		13.15	2.17986	1.21393	0.44	0.23072	0.18177
	1.315	-1.48766	-0.62255		1.316	2.50679		1.316	0.47026		0.262	-10.3498		13.16	2.17898	1.21395	0.44035	0.22983	0.18144
	1.316	-1.55958	-0.66531		1.317	2.50666		1.317	0.42507		0.2622	-10.1178		13.17	2.18066	1.21465	0.44084	0.22962	0.18182
	1.317	-1.60551	-0.69086		1.318	2.50653		1.318	0.37717		0.2624	-10.025		13.18	2.18826	1.21491	0.44099	0.22966	0.1821
	1.318	-1.62332	-0.69804		1.319	2.50639		1.319	0.32792		0.2626	-10.1178		13.19	2.19475	1.21637	0.44138	0.22966	0.18172
	1.319	-1.61197	-0.68646		1.32	2.50624		1.32	0.27869		0.2628	-10.1178		13.2	2.19423	1.218	0.44193	0.23014	0.18149
	1.32	-1.57163	-0.65653		1.321	2.50607		1.321	0.23081		0.263	-10.0714		13.21	2.19704	1.21901	0.44213	0.23199	0.1819
	1.321	-1.50366	-0.60946		1.322	2.50587		1.322	0.18557		0.2632	-10.025		13.22	2.20313	1.21964	0.44248	0.23246	0.18199
	1.322	-1.41062	-0.54718		1.323	2.50566		1.323	0.14415		0.2634	-9.88575		13.23	2.20129	1.22054	0.44312	0.23185	0.18195
	1.323	-1.29611	-0.47229		1.324	2.50541		1.324	0.10763		0.2636	-10.1642		13.24	2.19643	1.22091	0.44333	0.23194	0.18222
	1.324	-1.16466	-0.38788		1.325	2.50514		1.325	0.0769		0.2638	-9.97856		13.25	2.19499	1.22107	0.44363	0.23217	0.18286
	1.325	-1.02143	-0.29737		1.326	2.50484		1.326	0.05269		0.264	-9.88575		13.26	2.19674	1.22181	0.44399	0.23228	0.18267
	1.326	-0.87201	-0.20437		1.327	2.50452		1.327	0.03556		0.2642	-9.79294		13.27	2.19567	1.22281	0.44389	0.23223	0.18236
	1.327	-0.72207	-0.11241		1.328	2.50418		1.328	0.02581		0.2644	-10.025		13.28	2.2015	1.2233	0.44374	0.23167	0.18264
	1.328	-0.57707	-0.02481		1.329	2.50382		1.329	0.02355		0.2646	-9.93216		13.29	2.20451	1.22304	0.44325	0.23182	0.18329
	1.329	-0.44197	0.05556		1.33	2.50344		1.33	0.02865		0.2648	-9.88575		13.3	2.2053	1.22304	0.44365	0.23233	0.18333
	1.33	-0.32095	0.12636		1.331	2.50306		1.331	0.04078		0.265	-9.83935		13.31	2.20712	1.22333	0.44514	0.23214	0.18316
	1.331	-0.21717	0.18598		1.332	2.50268		1.332	0.05938		0.2652	-9.83935		13.32	2.20609	1.22354	0.44583	0.23153	0.183
	1.332	-0.13266	0.23357		1.333	2.5023		1.333	0.08367		0.2654	-9.79294		13.33	2.20972	1.22544	0.44621	0.23155	0.183
	1.333	-0.06818	0.26905		1.334	2.50194		1.334	0.11272		0.2656	-9.74654		13.34	2.21461	1.22851	0.44646	0.23272	0.18307
	1.334	-0.02322	0.29316		1.335	2.50161		1.335	0.14543		0.2658	-9.74654		13.35	2.2131	1.22935	0.44702	0.23318	0.18311
	1.335	0.00389	0.30732		1.336	2.5013		1.336	0.18058		0.266	-9.93216		13.36	2.21639	1.22992	0.44735	0.23296	0.18334
	1.336	0.01587	0.31353		1.337	2.50104		1.337	0.21685		0.2662	-9.74654		13.37	2.22211	1.23073	0.44713	0.23316	0.18349
	1.337	0.01624	0.31423		1.338	2.50083		1.338	0.25287		0.2664	-9.60732		13.38	2.21622	1.23086	0.44735	0.23375	0.18385
	1.338	0.00908	0.31215		1.339	2.50068		1.339	0.28725		0.2666	-9.56092		13.39	2.216	1.23107	0.44708	0.23336	0.18329
	1.339	-0.00128	0.31003		1.34	2.5006		1.34	0.31861		0.2668	-9.70013		13.4	2.21874	1.23165	0.44665	0.23319	0.1829
	1.34	-0.01063	0.31053		1.341	2.50059		1.341	0.34564		0.267	-9.46811		13.41	2.21782	1.23191	0.44664	0.23343	0.18324
	1.341	-0.01513	0.31594		1.342	2.50067		1.342	0.36714		0.2672	-9.51451		13.42	2.21504	1.23163	0.4469	0.23341	0.18347
	1.342	-0.0116	0.32811		1.343	2.50083		1.343	0.38202		0.2674	-9.3753		13.43	2.21248	1.2314	0.44809	0.23369	0.18349
	1.343	0.00221	0.34825		1.344	2.50108		1.344	0.38937		0.2676	-9.4217		13.44	2.21914	1.2313	0.44894	0.23358	0.18354
	1.344	0.02747	0.37688		1.345	2.50142		1.345	0.38847		0.2678	-9.4217		13.45	2.22512	1.2311	0.44899	0.2335	0.18371
	1.345	0.06422	0.4138		1.346	2.50185		1.346	0.37882		0.268	-9.32889		13.46	2.22093	1.23174	0.44953	0.23403	0.18386
	1.346	0.11131	0.45805		1.347	2.50237		1.347	0.36014		0.2682	-9.32889		13.47	2.21859	1.23419	0.45013	0.23526	0.18362
	1.347	0.16653	0.50804		1.348	2.50297		1.348	0.33239		0.2684	-9.32889		13.48	2.21816	1.23647	0.45017	0.23613	0.18357
	1.348	0.22672	0.56158		1.349	2.50365		1.349	0.29577		0.2686	-9.18968		13.49	2.22308	1.23753	0.44999	0.23595	0.18433
	1.349	0.28806	0.61609		1.35	2.50439		1.35	0.25072		0.2688	-8.95765		13.5	2.2275	1.23849	0.45012	0.23588	0.18462
	1.35	0.3463	0.66873		1.351	2.50518		1.351	0.19791		0.269	-8.86484		13.51	2.22727	1.23882	0.45027	0.23581	0.18425
	1.351	0.39708	0.7166		1.352	2.50602		1.352	0.13818		0.2692	-8.91125		13.52	2.22772	1.23883	0.45028	0.23599	0.18434
	1.352	0.43628	0.75693		1.353	2.50688		1.353	0.07261		0.2694	-8.91125		13.53	2.22525	1.23926	0.45078	0.23629	0.18457
	1.353	0.46028	0.78724		1.354	2.50774		1.354	0.00238		0.2696	-8.67922		13.54	2.22714	1.23952	0.45129	0.23591	0.18437
	1.354	0.46626	0.80554		1.355	2.50861		1.355	-0.07118		0.2698	-8.35439		13.55	2.22984	1.24016	0.45195	0.23564	0.1842
	1.355	0.45241	0.81043		1.356	2.50944		1.356	-0.14666		0.27	-8.35439		13.56	2.23032	1.24032	0.45249	0.23563	0.18422
	1.356	0.41806	0.80119		1.357	2.51024		1.357	-0.22259		0.2702	-8.16877		13.57	2.22828	1.24021	0.45246	0.23537	0.18403
	1.357	0.36378	0.77784		1.358	2.51098		1.358	-0.29751		0.2704	-8.02955		13.58	2.22632	1.24109	0.45282	0.23551	0.18416
	1.358	0.29132	0.74113		1.359	2.51164		1.359	-0.36996		0.2706	-7.84393		13.59	2.23665	1.24115	0.45341	0.23553	0.18438
	1.359	0.20355	0.69249		1.36	2.51221		1.36	-0.43856		0.2708	-7.75112		13.6	2.24098	1.24184	0.45349	0.2356	0.18455
	1.36	0.10428	0.63395		1.361	2.51269		1.361	-0.50202		0.271	-7.84393		13.61	2.24373	1.2446	0.45337	0.23624	0.18506
	1.361	-0.00199	0.56802		1.362	2.51305		1.362	-0.55914		0.2712	-7.5655		13.62	2.25103	1.24659	0.45371	0.23671	0.18534
	1.362	-0.11034	0.49752		1.363	2.5133		1.363	-0.60893		0.2714	-7.47269		13.63	2.24341	1.24772	0.45402	0.23727	0.18553
	1.363	-0.2157	0.42543		1.364	2.51342		1.364	-0.65052		0.2716	-7.00864		13.64	2.24115	1.2486	0.45415	0.23795	0.18576
	1.364	-0.3132	0.35472		1.365	2.51342		1.365	-0.68326		0.2718	-7.05505		13.65	2.24341	1.24916	0.45437	0.23821	0.18552
	1.365	-0.39841	0.28819		1.366	2.51329		1.366	-0.7067		0.272	-6.86943		13.66	2.23906	1.24925	0.45476	0.23787	0.18519
	1.366	-0.46762	0.22831		1.367	2.51305		1.367	-0.72059		0.2722	-6.49819		13.67	2.23951	1.24959	0.45551	0.23803	0.18575
	1.367	-0.51805	0.1771		1.368	2.51269		1.368	-0.7249		0.2724	-6.40538		13.68	2.24166	1.25051	0.45606	0.23833	0.18639
	1.368	-0.54791	0.13605		1.369	2.51224		1.369	-0.71983		0.2726	-6.21976		13.69	2.24838	1.25039	0.45635	0.23802	0.18651
	1.369	-0.55655	0.10607		1.37	2.51169		1.37	-0.70578		0.2728	-6.21976		13.7	2.25062	1.25012	0.45645	0.23754	0.18592
	1.37	-0.54441	0.08743		1.371	2.51107		1.371	-0.68335		0.273	-5.98773		13.71	2.24871	1.25006	0.45663	0.23751	0.18555
	1.371	-0.51292	0.07984		1.372	2.5104		1.372	-0.65334		0.2732	-5.75571		13.72	2.24485	1.24952	0.45689	0.23794	0.1858
	1.372	-0.46443	0.08248		1.373	2.50969		1.373	-0.6167		0.2734	-5.6165		13.73	2.25025	1.24929	0.4566	0.23845	0.18563
	1.373	-0.40197	0.09405		1.374	2.50894		1.374	-0.57454		0.2736	-5.6165		13.74	2.2615	1.25014	0.45679	0.23889	0.18613
	1.374	-0.32905	0.11293		1.375	2.50821		1.375	-0.52811		0.2738	-5.43088		13.75	2.25716	1.25191	0.45695	0.23933	0.18649
	1.375	-0.24946	0.13726		1.376	2.50748		1.376	-0.47874		0.274	-5.19885		13.76	2.25193	1.25317	0.45681	0.23976	0.18648
	1.376	-0.16699	0.16506		1.377	2.50678		1.377	-0.42784		0.2742	-5.01323		13.77	2.24997	1.25447	0.4574	0.23934	0.18688
	1.377	-0.08528	0.19439		1.378	2.50613		1.378	-0.37685		0.2744	-5.05964		13.78	2.25053	1.25538	0.45809	0.23924	0.18662
	1.378	-0.00758	0.2234		1.379	2.50554		1.379	-0.32724		0.2746	-4.82761		13.79	2.25677	1.25544	0.45852	0.23972	0.18614
	1.379	0.06336	0.25047		1.38	2.50503		1.38	-0.28042		0.2748	-4.7348		13.8	2.25313	1.25571	0.45896	0.23935	0.18603
	1.38	0.1254	0.27427		1.381	2.5046		1.381	-0.23776		0.275	-4.40997		13.81	2.2539	1.25631	0.45963	0.239	0.18595
	1.381	0.17705	0.29378		1.382	2.50426		1.382	-0.20053		0.2752	-4.50277		13.82	2.2651	1.25644	0.45999	0.24003	0.18629
	1.382	0.21748	0.30836		1.383	2.50401		1.383	-0.16988		0.2754	-4.40997		13.83	2.26587	1.25618	0.4599	0.24062	0.18688
	1.383	0.24647	0.3177		1.384	2.50386		1.384	-0.14679		0.2756	-4.17794		13.84	2.26274	1.2564	0.45991	0.24009	0.1869
	1.384	0.26436	0.32185		1.385	2.5038		1.385	-0.13206		0.2758	-4.22435		13.85	2.26958	1.25678	0.45973	0.23981	0.18681
	1.385	0.2719	0.32112		1.386	2.50384		1.386	-0.12628		0.276	-4.17794		13.86	2.27478	1.25688	0.45989	0.23998	0.1865
	1.386	0.2702	0.31607		1.387	2.50397		1.387	-0.12981		0.2762	-4.08513		13.87	2.26858	1.2576	0.46036	0.23955	0.18642
	1.387	0.26055	0.30743		1.388	2.50418		1.388	-0.14279		0.2764	-3.85311		13.88	2.27031	1.25896	0.46045	0.23906	0.18707
	1.388	0.24435	0.29604		1.389	2.50447		1.389	-0.16508		0.2766	-3.85311		13.89	2.27097	1.26041	0.4605	0.23936	0.18755
	1.389	0.22299	0.28279		1.39	2.50482		1.39	-0.19631		0.2768	-3.8067		13.9	2.27015	1.26186	0.46154	0.23956	0.18696
	1.39	0.19777	0.26852		1.391	2.50522		1.391	-0.23586		0.277	-3.85311		13.91	2.27717	1.26271	0.46268	0.24037	0.18667
	1.391	0.16985	0.25404		1.392	2.50567		1.392	-0.28288		0.2772	-3.89951		13.92	2.27822	1.26349	0.46262	0.24105	0.18739
	1.392	0.14021	0.24003		1.393	2.50614		1.393	-0.33631		0.2774	-3.71389		13.93	2.28028	1.26434	0.46259	0.24112	0.18773
	1.393	0.10964	0.22705		1.394	2.50664		1.394	-0.39491		0.2776	-3.57468		13.94	2.28387	1.26446	0.46309	0.24139	0.18745
	1.394	0.07874	0.21551		1.395	2.50714		1.395	-0.45729		0.2778	-3.7603		13.95	2.28213	1.26502	0.46366	0.24145	0.18753
	1.395	0.04797	0.20569		1.396	2.50765		1.396	-0.52194		0.278	-3.66749		13.96	2.28174	1.26593	0.46371	0.24128	0.18773
	1.396	0.01764	0.19772		1.397	2.50813		1.397	-0.5873		0.2782	-3.57468		13.97	2.28387	1.26611	0.46348	0.24102	0.18752
	1.397	-0.01202	0.19159		1.398	2.5086		1.398	-0.65174		0.2784	-3.38906		13.98	2.28449	1.26603	0.46354	0.24104	0.18762
	1.398	-0.04083	0.18723		1.399	2.50904		1.399	-0.71369		0.2786	-3.52827		13.99	2.2868	1.26587	0.46368	0.24126	0.18768
	1.399	-0.06864	0.18447		1.4	2.50943		1.4	-0.77162		0.2788	-3.57468		14	2.28491	1.26599	0.46332	0.24095	0.18756
	1.4	-0.09532	0.18312		1.401	2.5098		1.401	-0.8241		0.279	-3.48187		14.01	2.27773	1.26713	0.46418	0.24132	0.18787
	1.401	-0.12073	0.18295		1.402	2.51011		1.402	-0.86986		0.2792	-3.43546		14.02	2.27717	1.26891	0.46575	0.24174	0.18826
	1.402	-0.1447	0.18375		1.403	2.51037		1.403	-0.9078		0.2794	-3.62108		14.03	2.27955	1.27022	0.46602	0.24227	0.18839
	1.403	-0.1671	0.18531		1.404	2.51059		1.404	-0.93701		0.2796	-3.62108		14.04	2.2843	1.27098	0.46628	0.24293	0.18795
	1.404	-0.18778	0.18749		1.405	2.51076		1.405	-0.95685		0.2798	-3.52827		14.05	2.28307	1.27174	0.46683	0.24394	0.18748
	1.405	-0.20661	0.19016		1.406	2.51088		1.406	-0.96688		0.28	-3.62108		14.06	2.28409	1.2726	0.46696	0.2445	0.1879
	1.406	-0.22352	0.19328		1.407	2.51096		1.407	-0.96694		0.2802	-3.7603		14.07	2.28994	1.27356	0.46701	0.24307	0.188
	1.407	-0.23846	0.19682		1.408	2.51099		1.408	-0.9571		0.2804	-3.71389		14.08	2.29613	1.27421	0.46687	0.24263	0.18809
	1.408	-0.25143	0.20083		1.409	2.51098		1.409	-0.93768		0.2806	-3.71389		14.09	2.29934	1.274	0.46716	0.24353	0.18817
	1.409	-0.26248	0.20538		1.41	2.51095		1.41	-0.90925		0.2808	-3.7603		14.1	2.29462	1.27403	0.46767	0.24306	0.18797
	1.41	-0.27169	0.21057		1.411	2.51089		1.411	-0.87255		0.281	-3.99232		14.11	2.29289	1.27381	0.46714	0.24325	0.18826
	1.411	-0.27914	0.21653		1.412	2.51081		1.412	-0.82851		0.2812	-3.94592		14.12	2.29664	1.27381	0.46674	0.24405	0.18864
	1.412	-0.2849	0.22341		1.413	2.51072		1.413	-0.77823		0.2814	-3.89951		14.13	2.29398	1.27438	0.46779	0.24411	0.18864
	1.413	-0.28903	0.23132		1.414	2.51062		1.414	-0.72289		0.2816	-3.85311		14.14	2.28381	1.27478	0.46891	0.24465	0.18866
	1.414	-0.29153	0.24039		1.415	2.51052		1.415	-0.66377		0.2818	-4.17794		14.15	2.28083	1.27615	0.46947	0.24443	0.18894
	1.415	-0.29234	0.2507		1.416	2.51044		1.416	-0.60218		0.282	-4.13154		14.16	2.28972	1.27778	0.46975	0.24414	0.18967
	1.416	-0.29132	0.26232		1.417	2.51038		1.417	-0.53944		0.2822	-4.22435		14.17	2.29523	1.27868	0.46993	0.24475	0.18971
	1.417	-0.2883	0.27525		1.418	2.51034		1.418	-0.47684		0.2824	-4.13154		14.18	2.2966	1.27886	0.47056	0.24452	0.18931
	1.418	-0.28305	0.28943		1.419	2.51034		1.419	-0.41559		0.2826	-4.36356		14.19	2.30211	1.27881	0.47053	0.24421	0.18973
	1.419	-0.27532	0.30476		1.42	2.51037		1.42	-0.35684		0.2828	-4.54918		14.2	2.30449	1.27952	0.4703	0.24465	0.18968
	1.42	-0.26489	0.32105		1.421	2.51045		1.421	-0.3016		0.283	-4.50277		14.21	2.30405	1.27974	0.47066	0.2449	0.18972
	1.421	-0.25161	0.33806		1.422	2.51058		1.422	-0.25073		0.2832	-4.54918		14.22	2.30828	1.27935	0.47122	0.24552	0.18983
	1.422	-0.23542	0.35545		1.423	2.51076		1.423	-0.20497		0.2834	-4.59559		14.23	2.31027	1.27961	0.47128	0.24584	0.1898
	1.423	-0.2164	0.37286		1.424	2.51098		1.424	-0.16486		0.2836	-4.87402		14.24	2.31021	1.27997	0.47137	0.24564	0.18946
	1.424	-0.1948	0.38984		1.425	2.51126		1.425	-0.13078		0.2838	-4.87402		14.25	2.31432	1.28056	0.47226	0.24556	0.18931
	1.425	-0.17105	0.40592		1.426	2.51159		1.426	-0.10294		0.284	-4.96682		14.26	2.3139	1.28102	0.47284	0.24528	0.1898
	1.426	-0.14578	0.4206		1.427	2.51195		1.427	-0.08139		0.2842	-5.05964		14.27	2.31367	1.28057	0.4732	0.24474	0.18982
	1.427	-0.11976	0.43338		1.428	2.51236		1.428	-0.06597		0.2844	-5.19885		14.28	2.31049	1.28138	0.47379	0.24454	0.18993
	1.428	-0.0939	0.44376		1.429	2.5128		1.429	-0.05642		0.2846	-5.29166		14.29	2.3053	1.28327	0.47403	0.24516	0.19038
	1.429	-0.06921	0.45133		1.43	2.51327		1.43	-0.0523		0.2848	-5.15245		14.3	2.31232	1.28468	0.47381	0.24555	0.19039
	1.43	-0.0467	0.4557		1.431	2.51375		1.431	-0.05307		0.285	-5.29166		14.31	2.31843	1.28522	0.47425	0.24613	0.1907
	1.431	-0.02731	0.45659		1.432	2.51423		1.432	-0.05808		0.2852	-5.52368		14.32	2.31638	1.28524	0.47481	0.24683	0.19115
	1.432	-0.01189	0.45385		1.433	2.51471		1.433	-0.06659		0.2854	-5.6165		14.33	2.31724	1.28541	0.47431	0.24688	0.1911
	1.433	-0.00107	0.44741		1.434	2.51517		1.434	-0.07781		0.2856	-5.6165		14.34	2.31146	1.28517	0.47413	0.24722	0.19116
	1.434	0.00476	0.43738		1.435	2.5156		1.435	-0.0909		0.2858	-5.6629		14.35	2.31101	1.28497	0.47424	0.24775	0.19037
	1.435	0.0055	0.42397		1.436	2.51599		1.436	-0.10503		0.286	-5.7093		14.36	2.31653	1.28558	0.47495	0.24731	0.18976
	1.436	0.00135	0.40752		1.437	2.51633		1.437	-0.11937		0.2862	-5.89493		14.37	2.31757	1.28601	0.47565	0.24674	0.18979
	1.437	-0.00716	0.38849		1.438	2.51662		1.438	-0.13311		0.2864	-5.75571		14.38	2.31788	1.28629	0.47611	0.24664	0.18978
	1.438	-0.01927	0.36744		1.439	2.51684		1.439	-0.1455		0.2866	-5.75571		14.39	2.31787	1.28682	0.47681	0.2459	0.19007
	1.439	-0.03396	0.34499		1.44	2.517		1.44	-0.15589		0.2868	-5.80212		14.4	2.32058	1.28697	0.47705	0.2454	0.19005
	1.44	-0.05008	0.32177		1.441	2.51708		1.441	-0.16368		0.287	-6.03414		14.41	2.32479	1.28769	0.47713	0.24606	0.19049
	1.441	-0.0664	0.29845		1.442	2.5171		1.442	-0.16841		0.2872	-5.94133		14.42	2.32734	1.2895	0.47743	0.2462	0.19147
	1.442	-0.08172	0.27565		1.443	2.51704		1.443	-0.16971		0.2874	-5.94133		14.43	2.32994	1.29114	0.4774	0.24682	0.19114
	1.443	-0.09496	0.25394		1.444	2.51691		1.444	-0.16734		0.2876	-5.98773		14.44	2.334	1.29188	0.47721	0.24869	0.19052
	1.444	-0.10521	0.2338		1.445	2.51672		1.445	-0.16119		0.2878	-6.12695		14.45	2.32629	1.29211	0.47735	0.24953	0.19066
	1.445	-0.11182	0.21561		1.446	2.51647		1.446	-0.15127		0.288	-5.98773		14.46	2.3275	1.29274	0.47728	0.24954	0.19142
	1.446	-0.11447	0.19963		1.447	2.51616		1.447	-0.13772		0.2882	-5.94133		14.47	2.33312	1.29301	0.47778	0.249	0.19144
	1.447	-0.11311	0.18601		1.448	2.51581		1.448	-0.1208		0.2884	-5.75571		14.48	2.32574	1.29299	0.4786	0.24937	0.19114
	1.448	-0.10804	0.17479		1.449	2.51544		1.449	-0.10085		0.2886	-5.94133		14.49	2.32848	1.29334	0.47964	0.24947	0.19114
	1.449	-0.0998	0.16589		1.45	2.51505		1.45	-0.07834		0.2888	-5.75571		14.5	2.32988	1.29306	0.48026	0.24897	0.19108
	1.45	-0.08918	0.15916		1.451	2.51465		1.451	-0.0538		0.289	-5.7093		14.51	2.33066	1.29351	0.48059	0.24933	0.1915
	1.451	-0.07709	0.1544		1.452	2.51424		1.452	-0.02781		0.2892	-5.38447		14.52	2.33063	1.29419	0.48076	0.2493	0.19189
	1.452	-0.06451	0.15135		1.453	2.51384		1.453	-0.00102		0.2894	-5.29166		14.53	2.32927	1.2947	0.4805	0.24929	0.19157
	1.453	-0.05238	0.14976		1.454	2.51346		1.454	0.02592		0.2896	-5.29166		14.54	2.33489	1.29503	0.48075	0.24927	0.19161
	1.454	-0.04154	0.14937		1.455	2.5131		1.455	0.05232		0.2898	-5.10604		14.55	2.3367	1.29586	0.4808	0.24896	0.19226
	1.455	-0.03263	0.14997		1.456	2.51277		1.456	0.07754		0.29	-4.96682		14.56	2.34355	1.29761	0.48105	0.24882	0.19206
	1.456	-0.02608	0.1514		1.457	2.51247		1.457	0.10094		0.2902	-4.7348		14.57	2.34581	1.29886	0.48114	0.24918	0.19227
	1.457	-0.02204	0.15351		1.458	2.5122		1.458	0.12195		0.2904	-4.82761		14.58	2.34493	1.29995	0.4808	0.25004	0.19274
	1.458	-0.02042	0.15625		1.459	2.51197		1.459	0.14003		0.2906	-4.59559		14.59	2.34973	1.30036	0.48127	0.25032	0.19277
	1.459	-0.02087	0.15958		1.46	2.51176		1.46	0.15473		0.2908	-4.31716		14.6	2.35392	1.30047	0.48213	0.25072	0.19189
	1.46	-0.02286	0.1635		1.461	2.51157		1.461	0.16568		0.291	-4.17794		14.61	2.35086	1.30047	0.48269	0.25091	0.19167
	1.461	-0.02574	0.16803		1.462	2.51141		1.462	0.1726		0.2912	-4.22435		14.62	2.34736	1.29983	0.48298	0.25076	0.19208
	1.462	-0.02881	0.17318		1.463	2.51127		1.463	0.17528		0.2914	-4.27075		14.63	2.35031	1.30002	0.48335	0.25113	0.19242
	1.463	-0.03138	0.17896		1.464	2.51113		1.464	0.17365		0.2916	-3.94592		14.64	2.35161	1.3002	0.48372	0.25127	0.19309
	1.464	-0.03291	0.1853		1.465	2.511		1.465	0.16767		0.2918	-3.66749		14.65	2.34917	1.2999	0.4841	0.25083	0.19262
	1.465	-0.03301	0.19214		1.466	2.51086		1.466	0.15746		0.292	-3.71389		14.66	2.34305	1.3005	0.48409	0.25087	0.19286
	1.466	-0.03151	0.19932		1.467	2.51072		1.467	0.14318		0.2922	-3.66749		14.67	2.3466	1.30043	0.48382	0.25158	0.19346
	1.467	-0.02848	0.20664		1.468	2.51057		1.468	0.12509		0.2924	-3.48187		14.68	2.35308	1.30021	0.4837	0.2511	0.19339
	1.468	-0.02427	0.21387		1.469	2.5104		1.469	0.10351		0.2926	-3.34265		14.69	2.36053	1.30156	0.48406	0.25115	0.19352
	1.469	-0.0194	0.22073		1.47	2.51021		1.47	0.07883		0.2928	-3.20344		14.7	2.36295	1.30369	0.48443	0.25107	0.19352
	1.47	-0.01459	0.22694		1.471	2.51002		1.471	0.05149		0.293	-3.20344		14.71	2.35763	1.30518	0.48461	0.25119	0.193
	1.471	-0.01065	0.2322		1.472	2.5098		1.472	0.02197		0.2932	-2.92501		14.72	2.36149	1.30521	0.4852	0.25227	0.19275
	1.472	-0.00841	0.23627		1.473	2.50958		1.473	-0.00924		0.2934	-2.92501		14.73	2.36501	1.30537	0.48589	0.25275	0.19268
	1.473	-0.00865	0.23896		1.474	2.50935		1.474	-0.04165		0.2936	-2.69298		14.74	2.36848	1.30649	0.48602	0.25308	0.19271
	1.474	-0.01199	0.24015		1.475	2.50913		1.475	-0.07472		0.2938	-2.69298		14.75	2.35971	1.30619	0.48615	0.25338	0.1936
	1.475	-0.01885	0.2398		1.476	2.50892		1.476	-0.108		0.294	-2.46096		14.76	2.35313	1.30553	0.48673	0.25368	0.19386
	1.476	-0.0294	0.23799		1.477	2.50872		1.477	-0.14101		0.2942	-2.08972		14.77	2.3644	1.30608	0.4867	0.25361	0.19308
	1.477	-0.04349	0.23488		1.478	2.50854		1.478	-0.17333		0.2944	-1.99691		14.78	2.37175	1.30668	0.48677	0.25319	0.19334
	1.478	-0.0607	0.23073		1.479	2.50841		1.479	-0.20461		0.2946	-1.76488		14.79	2.37056	1.3071	0.48734	0.25302	0.19376
	1.479	-0.08036	0.22587		1.48	2.50831		1.48	-0.23453		0.2948	-1.34724		14.8	2.36601	1.30783	0.4873	0.25294	0.19372
	1.48	-0.10157	0.22069		1.481	2.50827		1.481	-0.26285		0.295	-1.06881		14.81	2.36974	1.30823	0.48699	0.25308	0.19425
	1.481	-0.12326	0.21559		1.482	2.50828		1.482	-0.28939		0.2952	-0.83678		14.82	2.37798	1.30824	0.48718	0.25321	0.19449
	1.482	-0.14434	0.211		1.483	2.50835		1.483	-0.31404		0.2954	-1.06881		14.83	2.3822	1.30958	0.4877	0.25315	0.19446
	1.483	-0.1637	0.20729		1.484	2.50848		1.484	-0.33676		0.2956	-1.0224		14.84	2.37913	1.31176	0.48913	0.25358	0.19459
	1.484	-0.18034	0.20478		1.485	2.50867		1.485	-0.35757		0.2958	-0.55835		14.85	2.37876	1.31273	0.48996	0.25368	0.19492
	1.485	-0.19347	0.20371		1.486	2.50893		1.486	-0.37655		0.296	-0.27992		14.86	2.37895	1.3135	0.48969	0.25382	0.19493
	1.486	-0.20249	0.20421		1.487	2.50923		1.487	-0.39383		0.2962	-0.60476		14.87	2.38155	1.31365	0.49018	0.25439	0.19512
	1.487	-0.20711	0.2063		1.488	2.50959		1.488	-0.40957		0.2964	-1.53286		14.88	2.38011	1.31343	0.49075	0.25476	0.19553
	1.488	-0.20731	0.20992		1.489	2.50998		1.489	-0.42397		0.2966	-3.15703		14.89	2.3752	1.31359	0.49055	0.25456	0.19483
	1.489	-0.20333	0.21486		1.49	2.51042		1.49	-0.43723		0.2968	-5.43088		14.9	2.37601	1.31327	0.49048	0.25441	0.19421
	1.49	-0.19567	0.22087		1.491	2.51087		1.491	-0.44957		0.297	-8.4472		14.91	2.37755	1.31375	0.4907	0.2546	0.19423
	1.491	-0.18499	0.22762		1.492	2.51133		1.492	-0.46117		0.2972	-12.0204		14.92	2.3848	1.31381	0.49094	0.25511	0.1945
	1.492	-0.17207	0.23472		1.493	2.51179		1.493	-0.47223		0.2974	-15.6864		14.93	2.39411	1.31356	0.49087	0.25476	0.19482
	1.493	-0.15773	0.24179		1.494	2.51224		1.494	-0.48288		0.2976	-19.9556		14.94	2.39376	1.31372	0.49095	0.25487	0.19502
	1.494	-0.14274	0.24848		1.495	2.51266		1.495	-0.49323		0.2978	-24.6425		14.95	2.38961	1.31391	0.49195	0.25534	0.19565
	1.495	-0.12779	0.25446		1.496	2.51304		1.496	-0.50334		0.298	-29.3294		14.96	2.39437	1.31507	0.49273	0.25514	0.19586
	1.496	-0.11341	0.25946		1.497	2.51338		1.497	-0.51322		0.2982	-34.0628		14.97	2.39056	1.31734	0.49295	0.25512	0.19583
	1.497	-0.09996	0.2633		1.498	2.51366		1.498	-0.52282		0.2984	-38.5176		14.98	2.38473	1.31921	0.49296	0.2552	0.19606
	1.498	-0.08759	0.26588		1.499	2.51387		1.499	-0.53205		0.2986	-41.766		14.99	2.38599	1.32009	0.4933	0.25591	0.19588
	1.499	-0.0763	0.26717		1.5	2.51403		1.5	-0.54077		0.2988	-44.4575		15	2.38785	1.32087	0.49378	0.25663	0.19582
	1.5	-0.06593	0.26721		1.501	2.51411		1.501	-0.54879		0.299	-46.3137		15.01	2.39467	1.3216	0.49401	0.25716	0.19548
	1.501	-0.05621	0.26612		1.502	2.51412		1.502	-0.55589		0.2992	-47.8914		15.02	2.39591	1.32184	0.49383	0.25738	0.19562
	1.502	-0.04685	0.26404		1.503	2.51407		1.503	-0.56185		0.2994	-48.9124		15.03	2.39407	1.32178	0.49356	0.25712	0.19593
	1.503	-0.03758	0.26114		1.504	2.51395		1.504	-0.5664		0.2996	-49.8404		15.04	2.39627	1.32157	0.49401	0.25683	0.19546
	1.504	-0.02816	0.2576		1.505	2.51377		1.505	-0.5693		0.2998	-50.4901		15.05	2.39654	1.32171	0.49426	0.25713	0.19558
	1.505	-0.01852	0.25358		1.506	2.51355		1.506	-0.5703		0.3	-50.8614		15.06	2.39809	1.32187	0.49422	0.25693	0.19573
	1.506	-0.00869	0.24921		1.507	2.51327		1.507	-0.56919		0.3002	-51.1862		15.07	2.40821	1.32174	0.49497	0.25646	0.19603
	1.507	0.00112	0.24458		1.508	2.51297		1.508	-0.56579		0.3004	-51.511		15.08	2.40781	1.32187	0.49596	0.25644	0.19658
	1.508	0.01059	0.23976		1.509	2.51263		1.509	-0.55994		0.3006	-51.4646		15.09	2.40465	1.32177	0.49618	0.25633	0.19664
	1.509	0.01928	0.23478		1.51	2.51228		1.51	-0.55158		0.3008	-51.3254		15.1	2.40995	1.32269	0.49599	0.25625	0.19625
	1.51	0.02667	0.22962		1.511	2.51192		1.511	-0.54066		0.301	-51.047		15.11	2.41011	1.32459	0.49675	0.25633	0.19657
	1.511	0.03227	0.22428		1.512	2.51156		1.512	-0.52725		0.3012	-50.9078		15.12	2.41283	1.32652	0.49745	0.25672	0.19682
	1.512	0.03563	0.21875		1.513	2.5112		1.513	-0.51144		0.3014	-50.4901		15.13	2.41893	1.32783	0.49718	0.25777	0.1964
	1.513	0.03645	0.21303		1.514	2.51086		1.514	-0.49343		0.3016	-50.1189		15.14	2.42157	1.32864	0.49698	0.25805	0.19655
	1.514	0.03458	0.20715		1.515	2.51054		1.515	-0.47347		0.3018	-49.6084		15.15	2.41679	1.32917	0.49731	0.2579	0.19697
	1.515	0.03009	0.20119		1.516	2.51024		1.516	-0.45188		0.302	-49.1444		15.16	2.41888	1.32888	0.49715	0.25791	0.19681
	1.516	0.02328	0.19529		1.517	2.50998		1.517	-0.42906		0.3022	-48.8195		15.17	2.41823	1.32866	0.49689	0.25788	0.19664
	1.517	0.01465	0.1896		1.518	2.50975		1.518	-0.40545		0.3024	-48.1235		15.18	2.4179	1.32883	0.49766	0.25754	0.19668
	1.518	0.00491	0.18435		1.519	2.50954		1.519	-0.38153		0.3026	-47.5202		15.19	2.42204	1.32893	0.49867	0.25811	0.19715
	1.519	-0.00513	0.17978		1.52	2.50937		1.52	-0.35783		0.3028	-46.7777		15.2	2.42812	1.32834	0.49906	0.25886	0.19722
	1.52	-0.01457	0.17612		1.521	2.50923		1.521	-0.33489		0.303	-46.1281		15.21	2.43161	1.32791	0.49972	0.25876	0.19663
	1.521	-0.02256	0.17364		1.522	2.50912		1.522	-0.31325		0.3032	-45.432		15.22	2.42937	1.328	0.50056	0.25896	0.19641
	1.522	-0.02834	0.17253		1.523	2.50904		1.523	-0.29347		0.3034	-44.5503		15.23	2.42821	1.32826	0.50038	0.25851	0.19658
	1.523	-0.0313	0.17294		1.524	2.50899		1.524	-0.27606		0.3036	-43.715		15.24	2.42498	1.33005	0.50023	0.25814	0.19697
	1.524	-0.03112	0.17495		1.525	2.50895		1.525	-0.26148		0.3038	-43.2509		15.25	2.42143	1.33175	0.50063	0.25836	0.19721
	1.525	-0.02772	0.17857		1.526	2.50893		1.526	-0.25013		0.304	-42.6013		15.26	2.42031	1.33266	0.50073	0.25844	0.19745
	1.526	-0.02132	0.18367		1.527	2.50893		1.527	-0.24237		0.3042	-41.9516		15.27	2.42511	1.33391	0.50063	0.25878	0.19743
	1.527	-0.01244	0.19007		1.528	2.50895		1.528	-0.23843		0.3044	-41.2091		15.28	2.431	1.33435	0.50057	0.25946	0.19741
	1.528	-0.00182	0.19747		1.529	2.50897		1.529	-0.23846		0.3046	-40.6987		15.29	2.43264	1.33445	0.50061	0.25959	0.19697
	1.529	0.00964	0.20552		1.53	2.509		1.53	-0.24251		0.3048	-39.8634		15.3	2.43035	1.33481	0.50135	0.25992	0.19655
	1.53	0.02091	0.21381		1.531	2.50905		1.531	-0.25049		0.305	-39.2601		15.31	2.43379	1.33518	0.50196	0.25974	0.19744
	1.531	0.03103	0.2219		1.532	2.50911		1.532	-0.26221		0.3052	-38.564		15.32	2.43782	1.33486	0.50229	0.25982	0.1984
	1.532	0.03908	0.22936		1.533	2.50917		1.533	-0.27737		0.3054	-37.9608		15.33	2.43661	1.3344	0.50276	0.2598	0.19822
	1.533	0.04439	0.23581		1.534	2.50924		1.534	-0.29555		0.3056	-37.3575		15.34	2.43302	1.33428	0.50265	0.25971	0.19842
	1.534	0.04652	0.24089		1.535	2.50931		1.535	-0.31624		0.3058	-36.6614		15.35	2.42951	1.33466	0.503	0.26047	0.19855
	1.535	0.04536	0.24436		1.536	2.5094		1.536	-0.33885		0.306	-36.0118		15.36	2.4328	1.3356	0.50366	0.26085	0.19786
	1.536	0.0411	0.24605		1.537	2.50949		1.537	-0.36271		0.3062	-35.5941		15.37	2.43582	1.33629	0.5034	0.26085	0.19789
	1.537	0.03426	0.24592		1.538	2.50959		1.538	-0.3871		0.3064	-34.9445		15.38	2.43364	1.33798	0.50346	0.26053	0.19838
	1.538	0.02562	0.24399		1.539	2.50969		1.539	-0.41129		0.3066	-34.202		15.39	2.44014	1.3395	0.50359	0.26037	0.19856
	1.539	0.01614	0.24042		1.54	2.50981		1.54	-0.43454		0.3068	-33.5987		15.4	2.44379	1.34039	0.50336	0.2607	0.19831
	1.54	0.00685	0.23543		1.541	2.50993		1.541	-0.4561		0.307	-33.2275		15.41	2.44147	1.34116	0.50373	0.2609	0.19775
	1.541	-0.00122	0.22927		1.542	2.51006		1.542	-0.4753		0.3072	-32.5778		15.42	2.44332	1.34146	0.50417	0.261	0.19745
	1.542	-0.00718	0.22226		1.543	2.5102		1.543	-0.4915		0.3074	-31.8817		15.43	2.43801	1.34224	0.50493	0.26148	0.19794
	1.543	-0.01037	0.2147		1.544	2.51035		1.544	-0.50414		0.3076	-31.3249		15.44	2.43906	1.34242	0.50579	0.2621	0.19822
	1.544	-0.01042	0.20688		1.545	2.5105		1.545	-0.51276		0.3078	-30.8608		15.45	2.4519	1.34242	0.50625	0.26257	0.19819
	1.545	-0.00734	0.19906		1.546	2.51065		1.546	-0.517		0.308	-30.3968		15.46	2.46287	1.3426	0.50637	0.26191	0.19823
	1.546	-0.00147	0.19141		1.547	2.51081		1.547	-0.5166		0.3082	-29.7935		15.47	2.46321	1.34231	0.50634	0.26142	0.19817
	1.547	0.00649	0.18409		1.548	2.51097		1.548	-0.51143		0.3084	-29.1438		15.48	2.45231	1.34197	0.50647	0.26195	0.19845
	1.548	0.01559	0.17715		1.549	2.51114		1.549	-0.50147		0.3086	-28.4942		15.49	2.44392	1.34194	0.50634	0.26235	0.19899
	1.549	0.02468	0.1706		1.55	2.5113		1.55	-0.48681		0.3088	-28.3085		15.5	2.44909	1.34225	0.50613	0.26256	0.19912
	1.55	0.03255	0.16444		1.551	2.51146		1.551	-0.46765		0.309	-27.7981		15.51	2.45553	1.34328	0.50607	0.26238	0.19917
	1.551	0.03808	0.15859		1.552	2.51162		1.552	-0.44429		0.3092	-27.102		15.52	2.4554	1.34529	0.50658	0.26214	0.1989
	1.552	0.04031	0.15301		1.553	2.51177		1.553	-0.41713		0.3094	-26.4987		15.53	2.46012	1.34631	0.50719	0.26254	0.19876
	1.553	0.03863	0.14765		1.554	2.51191		1.554	-0.38665		0.3096	-26.0347		15.54	2.45513	1.34689	0.50762	0.26305	0.19907
	1.554	0.0328	0.14252		1.555	2.51205		1.555	-0.35337		0.3098	-25.7098		15.55	2.44886	1.3483	0.50829	0.2631	0.19914
	1.555	0.02303	0.13766		1.556	2.51219		1.556	-0.31792		0.31	-25.153		15.56	2.45103	1.34923	0.50903	0.26376	0.19901
	1.556	0.01001	0.13317		1.557	2.5123		1.557	-0.28092		0.3102	-24.6889		15.57	2.45571	1.34924	0.50959	0.26441	0.19918
	1.557	-0.00516	0.12923		1.558	2.51241		1.558	-0.24306		0.3104	-24.0857		15.58	2.46118	1.34872	0.5098	0.26483	0.1995
	1.558	-0.02101	0.12604		1.559	2.5125		1.559	-0.20503		0.3106	-23.8072		15.59	2.46433	1.34855	0.50992	0.26429	0.19989
	1.559	-0.03584	0.12388		1.56	2.51258		1.56	-0.16751		0.3108	-23.204		15.6	2.46607	1.34872	0.50986	0.26374	0.20022
	1.56	-0.04788	0.123		1.561	2.51264		1.561	-0.13122		0.311	-22.7863		15.61	2.45847	1.3484	0.50966	0.2646	0.20019
	1.561	-0.05539	0.1237		1.562	2.51268		1.562	-0.0968		0.3112	-22.3223		15.62	2.45106	1.34788	0.50987	0.26476	0.20035
	1.562	-0.0569	0.12621		1.563	2.51271		1.563	-0.0649		0.3114	-21.951		15.63	2.45152	1.34836	0.50965	0.26417	0.20034
	1.563	-0.05126	0.13072		1.564	2.51272		1.564	-0.0361		0.3116	-21.4406		15.64	2.46073	1.34906	0.50957	0.26427	0.2002
	1.564	-0.03784	0.13736		1.565	2.51272		1.565	-0.01093		0.3118	-20.8373		15.65	2.46845	1.35077	0.51085	0.26458	0.2004
	1.565	-0.01654	0.14614		1.566	2.51269		1.566	0.01018		0.312	-20.4661		15.66	2.47401	1.35285	0.51204	0.26463	0.20065
	1.566	0.01211	0.15699		1.567	2.51265		1.567	0.02686		0.3122	-20.1412		15.67	2.48049	1.35397	0.5124	0.26498	0.20078
	1.567	0.04708	0.16973		1.568	2.51259		1.568	0.03885		0.3124	-19.6772		15.68	2.47723	1.35496	0.51262	0.26586	0.20067
	1.568	0.08682	0.18409		1.569	2.51252		1.569	0.04603		0.3126	-19.1668		15.69	2.47627	1.35585	0.51276	0.26655	0.20047
	1.569	0.12942	0.19971		1.57	2.51245		1.57	0.04834		0.3128	-18.7491		15.7	2.47994	1.35594	0.51307	0.26696	0.20028
	1.57	0.17278	0.21617		1.571	2.51236		1.571	0.04591		0.313	-18.4243		15.71	2.47669	1.35532	0.51313	0.26729	0.19991
	1.571	0.21478	0.23305		1.572	2.51227		1.572	0.03896		0.3132	-18.053		15.72	2.4805	1.35537	0.5133	0.26678	0.20004
	1.572	0.25342	0.24987		1.573	2.51218		1.573	0.02784		0.3134	-17.589		15.73	2.48207	1.35507	0.51367	0.2667	0.20041
	1.573	0.28703	0.26623		1.574	2.5121		1.574	0.01302		0.3136	-17.1713		15.74	2.4766	1.35435	0.51331	0.26675	0.20075
	1.574	0.31441	0.28175		1.575	2.51203		1.575	-0.00491		0.3138	-16.8929		15.75	2.47726	1.35344	0.51306	0.26622	0.20061
	1.575	0.33486	0.29612		1.576	2.51198		1.576	-0.02529		0.314	-16.6609		15.76	2.47599	1.35311	0.5135	0.26617	0.20065
	1.576	0.3483	0.30911		1.577	2.51194		1.577	-0.04737		0.3142	-16.0112		15.77	2.47436	1.35256	0.51455	0.26662	0.20115
	1.577	0.3552	0.3206		1.578	2.51193		1.578	-0.07035		0.3144	-15.872		15.78	2.48173	1.35304	0.51586	0.26706	0.20149
	1.578	0.35652	0.33051		1.579	2.51195		1.579	-0.0934		0.3146	-15.4543		15.79	2.48726	1.35549	0.51618	0.2675	0.20158
	1.579	0.35359	0.33888		1.58	2.51201		1.58	-0.11572		0.3148	-15.3151		15.8	2.49236	1.35723	0.51624	0.26792	0.20166
	1.58	0.34797	0.34575		1.581	2.5121		1.581	-0.1365		0.315	-14.8975		15.81	2.50052	1.35846	0.51643	0.26797	0.20169
	1.581	0.34123	0.35125		1.582	2.51222		1.582	-0.15499		0.3152	-14.5727		15.82	2.4923	1.35922	0.51626	0.26805	0.20131
	1.582	0.33481	0.35547		1.583	2.5124		1.583	-0.17054		0.3154	-14.3406		15.83	2.48143	1.35909	0.51644	0.26865	0.20128
	1.583	0.32983	0.35852		1.584	2.5126		1.584	-0.18258		0.3156	-14.1086		15.84	2.48331	1.35899	0.51644	0.26859	0.20164
	1.584	0.32697	0.36045		1.585	2.51284		1.585	-0.19064		0.3158	-13.8302		15.85	2.49437	1.3591	0.51661	0.26808	0.20177
	1.585	0.32635	0.36128		1.586	2.51312		1.586	-0.1944		0.316	-13.4589		15.86	2.49825	1.35857	0.51729	0.26877	0.20139
	1.586	0.32757	0.361		1.587	2.51342		1.587	-0.19365		0.3162	-13.2733		15.87	2.49682	1.35841	0.51768	0.26953	0.20149
	1.587	0.3297	0.3595		1.588	2.51375		1.588	-0.18832		0.3164	-13.1805		15.88	2.49747	1.35822	0.51812	0.26914	0.20194
	1.588	0.3314	0.35669		1.589	2.51409		1.589	-0.17848		0.3166	-12.9485		15.89	2.49616	1.35731	0.5187	0.26905	0.20212
	1.589	0.33105	0.35242		1.59	2.51445		1.59	-0.1643		0.3168	-12.5308		15.9	2.4937	1.35752	0.51951	0.26934	0.20174
	1.59	0.32697	0.34655		1.591	2.5148		1.591	-0.14608		0.317	-12.3452		15.91	2.50021	1.35874	0.52012	0.26869	0.2014
	1.591	0.31763	0.33898		1.592	2.51515		1.592	-0.12423		0.3172	-12.2524		15.92	2.50802	1.36061	0.52022	0.26882	0.20241
	1.592	0.30182	0.32965		1.593	2.51548		1.593	-0.09922		0.3174	-12.1132		15.93	2.50456	1.36288	0.52049	0.26959	0.2028
	1.593	0.27891	0.31857		1.594	2.51579		1.594	-0.0716		0.3176	-11.7884		15.94	2.50118	1.36419	0.52045	0.2695	0.20235
	1.594	0.24891	0.30585		1.595	2.51607		1.595	-0.04202		0.3178	-11.5563		15.95	2.50352	1.36569	0.52044	0.26908	0.20219
	1.595	0.21263	0.29168		1.596	2.51631		1.596	-0.01111		0.318	-11.2779		15.96	2.50522	1.36647	0.52049	0.27015	0.20215
	1.596	0.1716	0.27637		1.597	2.51651		1.597	0.02042		0.3182	-11.3707		15.97	2.50487	1.36701	0.52041	0.27073	0.20287
	1.597	0.12809	0.26029		1.598	2.51667		1.598	0.05181		0.3184	-11.0459		15.98	2.51222	1.3673	0.52071	0.27025	0.20254
	1.598	0.0849	0.24389		1.599	2.51679		1.599	0.08234		0.3186	-10.9531		15.99	2.51217	1.36709	0.52076	0.27021	0.20239
	1.599	0.04517	0.22765		1.6	2.51685		1.6	0.11125		0.3188	-10.9067		16	2.5058	1.36732	0.52103	0.27012	0.20312
	1.6	0.01211	0.21206		1.601	2.51689		1.601	0.13778		0.319	-10.8603		16.01	2.51166	1.36725	0.52189	0.27034	0.20313
	1.601	-0.01124	0.19758		1.602	2.51687		1.602	0.16118		0.3192	-10.5354		16.02	2.51718	1.36709	0.52232	0.27101	0.20329
	1.602	-0.02238	0.1846		1.603	2.51683		1.603	0.18072		0.3194	-10.3962		16.03	2.51691	1.36746	0.52282	0.27126	0.20314
	1.603	-0.01951	0.17341		1.604	2.51677		1.604	0.19572		0.3196	-10.3034		16.04	2.51671	1.368	0.52338	0.27099	0.20371
	1.604	-0.00178	0.16419		1.605	2.51668		1.605	0.20554		0.3198	-10.3034		16.05	2.5158	1.3688	0.52357	0.27124	0.2042
	1.605	0.00153	0.157		1.606	2.5166		1.606	0.20961		0.32	-10.025		16.06	2.51782	1.37105	0.52392	0.27159	0.20385
	1.606	0.00382	0.15176		1.607	2.51651		1.607	0.20746		0.3202	-9.93216		16.07	2.52494	1.37357	0.52377	0.27111	0.20356
	1.607	0.00665	0.14827		1.608	2.51643		1.608	0.19873		0.3204	-9.83935		16.08	2.52342	1.37524	0.52407	0.27072	0.20359
	1.608	0.00988	0.14626		1.609	2.51637		1.609	0.1832		0.3206	-9.88575		16.09	2.5184	1.37579	0.52426	0.27152	0.2039
	1.609	0.01331	0.14536		1.61	2.51634		1.61	0.1608		0.3208	-9.83935		16.1	2.51664	1.37724	0.52429	0.27259	0.2041
	1.61	0.01674	0.14522		1.611	2.51634		1.611	0.13163		0.321	-9.60732		16.11	2.51883	1.37855	0.52477	0.27299	0.20387
	1.611	0.01998	0.14547		1.612	2.51639		1.612	0.09599		0.3212	-9.74654		16.12	2.52724	1.379	0.52513	0.27288	0.20413
	1.612	0.02283	0.14582		1.613	2.51647		1.613	0.05436		0.3214	-9.79294		16.13	2.52991	1.37991	0.52582	0.273	0.20453
	1.613	0.02517	0.14606		1.614	2.51661		1.614	0.0074		0.3216	-9.60732		16.14	2.53288	1.38033	0.52615	0.27285	0.20456
	1.614	0.0269	0.14609		1.615	2.51678		1.615	-0.04405		0.3218	-9.56092		16.15	2.54037	1.37981	0.52636	0.27288	0.20458
	1.615	0.02799	0.14595		1.616	2.51701		1.616	-0.09899		0.322	-9.3753		16.16	2.53667	1.37935	0.52645	0.27291	0.20451
	1.616	0.02848	0.14581		1.617	2.51727		1.617	-0.15631		0.3222	-9.51451		16.17	2.53025	1.37983	0.52666	0.27316	0.20464
	1.617	0.02846	0.14592		1.618	2.51756		1.618	-0.21481		0.3224	-9.46811		16.18	2.53223	1.38008	0.52687	0.2732	0.2047
	1.618	0.02808	0.14664		1.619	2.51788		1.619	-0.27325		0.3226	-9.3753		16.19	2.5332	1.38111	0.52648	0.27294	0.20442
	1.619	0.02753	0.14839		1.62	2.51821		1.62	-0.33041		0.3228	-9.28249		16.2	2.53326	1.38399	0.52659	0.27297	0.20456
	1.62	0.02701	0.15154		1.621	2.51855		1.621	-0.38511		0.323	-9.3753		16.21	2.53876	1.38593	0.52654	0.27314	0.20521
	1.621	0.02675	0.15647		1.622	2.51889		1.622	-0.43628		0.3232	-9.46811		16.22	2.53527	1.38675	0.52613	0.27409	0.20489
	1.622	0.02691	0.16342		1.623	2.51921		1.623	-0.48301		0.3234	-9.28249		16.23	2.52796	1.38775	0.52651	0.27431	0.20477
	1.623	0.02766	0.17253		1.624	2.51952		1.624	-0.52455		0.3236	-9.18968		16.24	2.53334	1.38864	0.52737	0.27408	0.20451
[truncated: 40,014 more rows]

## Sheet: Figure 5f-h
Figure 5f			Figure 5g						Figure 5h
[truncated: 17 more rows]

## Sheet: Supplementary Figure 1a
	Supplementary Figure 1a
[truncated: 9 more rows]

## Sheet: Supplementary Figure 6b
	Supplementary Figure 6b
[truncated: 19,741 more rows]

## Sheet: Supplementary Figure 7
	Supplementary Figure 7
[truncated: 34,108 more rows]

[truncated: 3 more sheets: Supplementary Figure 8c, Supplementary Figure 9a,b, Supplementary Figure 10a,b]
